# Supplementary material for: Temporal Dynamic of the Ratio between Monopartite Begomoviruses and Their Associated Betasatellites in Plants, and Its Modulation by the Viral Gene βC1
Source: Viruses. 2023 Apr 13;15(4):954. doi: 10.3390/v15040954 (PMC10144043; doi:10.3390/v15040954)
Supplement: Supplementary file 1 [file viruses-15-00954-s001.zip]

Archive with 6 entries (6 files):
- Table S1. original data TbCSV temporal dynamic of Figure 2.xlsx
- Table S2. original data ratio in agrobacteria inoculum of Figure 3.xlsx
- Table S3. original data TbCSV mutant beta related of Figure 4.xlsx
- Table S4. original data whitefly transmission of Figure 5.xlsx
- Table S5. original data gene expression of Figure 6.xlsx
- Table S6. original data CLCuMuV related of Figure 7.xlsx
