# Supplementary material for: Temporal Dynamic of the Ratio between Monopartite Begomoviruses and Their Associated Betasatellites in Plants, and Its Modulation by the Viral Gene βC1
Source: Viruses. 2023 Apr 13;15(4):954. doi: 10.3390/v15040954 (PMC10144043; doi:10.3390/v15040954)
Supplement: Supplementary file 1 [file viruses-15-00954-s001.zip › Table S1. original data TbCSV temporal dynamic of Figure 2.xlsx]

## Sheet: Nt
							A
		A	β	β/A			Descriptive
	6-1	59.5075	41.7875	0.702222			VAR00007
	6-2	566.134	762.715	1.34723				N	Mean	Std. Deviation	Std. Error	95% Confidence Interval for Mean		Minimum	Maximum
	6-3	2248.89	811.811	0.360982								Lower Bound	Upper Bound
	6-4	9981.22	3666.02	0.367292			1.00	14	3950.18	4231.51	1130.92	1506.98	6393.38	4.34694	12459.9
	6-5	4990.61	4608.24	0.923382			2.00	14	8202.23	7527.1	2011.7	3856.21	12548.3	1389.16	23987.6
	6-6	9541.5	2272.4	0.238159			3.00	13	6413.23	5319.37	1475.33	3198.77	9627.69	932.526	16498
	6-7	726.591	932.526	1.28343			4.00	11	2449.56	1236.17	372.719	1619.09	3280.03	1116.68	4240.45
	6-8	7590.61	762.715	0.100481			5.00	14	5087.27	4081.91	1090.94	2730.45	7444.1	1226.22	11828.7
	6-9	2026.82	535.595	0.264255			Total	66	5328.37	5248.08	645.993	4038.24	6618.51	4.34694	23987.6
	6-10	2469.49	405.905	0.164368
	6-11	53.6312	28.3446	0.528509			ANOVA
	6-12	12459.9	1234.75	0.099098			VAR00007
	6-13	4.34694	7.31065	1.68179				Sum of Squares	df	Mean Square	F	Sig.
	6-14	2583.3	1978.24	0.765779			Between Groups	2.49496e+08	4	6.2374e+07	2.46945	0.0539768
							Within Groups	1.54075e+09	61	2.52583e+07
							Total	1.79025e+09	65
	12-1	15936	22772.4	1.42899			Multiple Comparisons
	12-2	22693.6	15716.6	0.692555			Dependent Variable:	VAR00007
	12-3	5752.61	4529.07	0.787308			LSD
	12-4	11585.2	13634.7	1.17691			(I) VAR00008		Mean Difference (I-J)	Std. Error	Sig.	95% Confidence Interval
	12-5	1389.16	2547.74	1.83401								Lower Bound	Upper Bound
	12-6	4513.4	8107.27	1.79626			1.00	2.00	-4252.05344*	1899.56	0.0288523	-8050.46	-453.651
	12-7	23987.6	32654.6	1.36131				3.00	-2463.05	1935.74	0.208058	-6333.81	1407.71
	12-8	4466.72	4196.58	0.939523				4.00	1500.62	2024.94	0.461494	-2548.49	5549.73
	12-9	2495.3	2241.11	0.898132				5.00	-1137.09	1899.56	0.55165	-4935.5	2661.31
	12-10	6186.9	5007.93	0.809442			2.00	1.00	4252.05344*	1899.56	0.0288523	453.651	8050.46
	12-11	7231.1	7777.01	1.07549				3.00	1789	1935.74	0.359027	-2081.76	5659.76
	12-12	3258.52	2936.74	0.90125				4.00	5752.67446*	2024.94	0.00610676	1703.56	9801.78
	12-13	1473.47	1978.24	1.34257				5.00	3114.96	1899.56	0.106187	-683.442	6913.36
	12-14	3861.65	2241.11	0.580352			3.00	1.00	2463.05	1935.74	0.208058	-1407.71	6333.81
								2.00	-1789	1935.74	0.359027	-5659.76	2081.76
								4.00	3963.67	2058.92	0.05888	-153.389	8080.74
								5.00	1325.96	1935.74	0.495947	-2544.8	5196.72
	18-1	1221.98	2385.37	1.95206			4.00	1.00	-1500.62	2024.94	0.461494	-5549.73	2548.49
	18-2	7885.57	10441.2	1.32409				2.00	-5752.67446*	2024.94	0.00610676	-9801.78	-1703.56
	18-3	932.526	2083.8	2.23457				3.00	-3963.67	2058.92	0.05888	-8080.74	153.389
	18-4	16498	14115.6	0.855595				5.00	-2637.71	2024.94	0.197602	-6686.82	1411.4
	18-5	4405.23	3191.46	0.724471			5.00	1.00	1137.09	1899.56	0.55165	-2661.31	4935.5
	18-6	11268.4	11993.8	1.06437				2.00	-3114.96	1899.56	0.106187	-6913.36	683.442
	18-7	14562.8	26523.8	1.82134				3.00	-1325.96	1935.74	0.495947	-5196.72	2544.8
	18-8	2048	6405.08	3.12748				4.00	2637.71	2024.94	0.197602	-1411.4	6686.82
	18-9	7564.35	16214.5	2.14355			*. The mean difference is significant at the 0.05 level.
	18-10	9912.27	38967.9	3.93128
	18-11	3628.1	5732.7	1.58008
	18-12	1346.5	1944.25	1.44393
	18-13	2098.29	2866.35	1.36604			β
	24-1	1116.68	2304.12	2.06337			Descriptive
	24-2	1217.75	2637.58	2.16595			VAR00009
	24-3	1562.89	2797.65	1.79005				N	Mean	Std. Deviation	Std. Error	95% Confidence Interval for Mean		Minimum	Maximum
	24-4	1752.26	2469.49	1.40932								Lower Bound	Upper Bound
	24-5	2946.94	8220.44	2.78949			1.00	14	1289.17	1391.08	371.782	485.982	2092.35	7.31065	4608.24
	24-6	1221.98	5007.93	4.09823			2.00	14	9024.37	9182.6	2454.15	3722.49	14326.2	1978.24	32654.6
	24-7	1680.88	3247.24	1.93187			3.00	13	10989.7	11079.6	3072.93	4294.34	17685	1944.25	38967.9
	24-8	3808.48	1355.87	0.356013			4.00	11	3851.95	2144.15	646.485	2411.5	5292.41	1355.87	8220.44
	24-9	4240.45	6700.25	1.58008			5.00	14	9413.91	9705.95	2594.02	3809.87	15018	1448.15	31433.2
	24-10	3385.14	2410.3	0.712025			Total	66	6991.24	8572.35	1055.18	4883.89	9098.58	7.31065	38967.9
	24-11	4011.71	5220.6	1.30134
							ANOVA
							VAR00009
								Sum of Squares	df	Mean Square	F	Sig.
	30-1	11828.7	31433.2	2.65737			Between Groups	9.11476e+08	4	2.27869e+08	3.59633	0.0106932
	30-2	10772	19619.5	1.82134			Within Groups	3.86506e+09	61	6.33616e+07
	30-3	1820.35	2210.26	1.21419			Total	4.77653e+09	65
	30-4	2730.6	4466.72	1.6358
	30-5	1546.72	2836.7	1.83401			Multiple Comparisons
	30-6	1226.22	1448.15	1.18099			Dependent Variable:	VAR00009
	30-7	2187.4	2486.67	1.13682			LSD
	30-8	2565.46	2916.45	1.13682			(I) VAR00008		Mean Difference (I-J)	Std. Error	Sig.	95% Confidence Interval
	30-9	3782.17	4624.24	1.22264								Lower Bound	Upper Bound
	30-10	3019.3	2846.55	0.942785			1.00	2.00	-7735.20244*	3008.6	0.0125944	-13751.3	-1719.14
	30-11	9152.82	20241.1	2.21146				3.00	-9700.51283*	3065.91	0.00242706	-15831.2	-3569.85
	30-12	1337.2	2225.63	1.6644				4.00	-2562.79	3207.18	0.427345	-8975.93	3850.36
	30-13	10772	18885.6	1.75321				5.00	-8124.74451*	3008.6	0.00894881	-14140.8	-2108.68
	30-14	8480.89	15554	1.83401			2.00	1.00	7735.20244*	3008.6	0.0125944	1719.14	13751.3
								3.00	-1965.31	3065.91	0.52391	-8095.97	4165.35
								4.00	5172.42	3207.18	0.111958	-1240.73	11585.6
	A							5.00	-389.542	3008.6	0.897407	-6405.6	5626.52
	6	3950.18	1130.92	b			3.00	1.00	9700.51283*	3065.91	0.00242706	3569.85	15831.2
	12	8202.23	2011.7	a				2.00	1965.31	3065.91	0.52391	-4165.35	8095.97
	18	6413.23	1475.33	ab				4.00	7137.72734*	3261	0.0324479	616.957	13658.5
	24	2449.56	372.719	b				5.00	1575.77	3065.91	0.609134	-4554.9	7706.43
	30	5087.27	1090.94	ab			4.00	1.00	2562.79	3207.18	0.427345	-3850.36	8975.93
								2.00	-5172.42	3207.18	0.111958	-11585.6	1240.73
								3.00	-7137.72734*	3261	0.0324479	-13658.5	-616.957
								5.00	-5561.96	3207.18	0.0879297	-11975.1	851.184
	β						5.00	1.00	8124.74451*	3008.6	0.00894881	2108.68	14140.8
	6	1289.17	371.782	c				2.00	389.542	3008.6	0.897407	-5626.52	6405.6
	12	9024.37	2454.15	ab				3.00	-1575.77	3065.91	0.609134	-7706.43	4554.9
	18	10989.7	3072.93	a				4.00	5561.96	3207.18	0.0879297	-851.184	11975.1
	24	3851.95	646.485	bc			*. The mean difference is significant at the 0.05 level.
	30	9413.91	2594.02	ab
							β/A
							Descriptive
							VAR00007
	β/A							N	Mean	Std. Deviation	Std. Error	95% Confidence Interval for Mean		Minimum	Maximum
	6	0.630499	0.136185	c								Lower Bound	Upper Bound
	12	1.11601	0.104463	bc			1.00	14	0.630499	0.509557	0.136185	0.336289	0.924708	0.099098	1.68179
	18	1.81299	0.250801	a			2.00	14	1.11601	0.390866	0.104463	0.890329	1.34169	0.580352	1.83401
	24	1.83616	0.304299	a			3.00	13	1.81299	0.904277	0.250801	1.26654	2.35944	0.724471	3.93128
	30	1.58899	0.128505	ab			4.00	11	1.83616	1.00925	0.304299	1.15814	2.51418	0.356013	4.09823
							5.00	14	1.58899	0.480821	0.128505	1.31137	1.86661	0.942785	2.65737
							Total	66	1.37066	0.808963	0.0995765	1.17179	1.56953	0.099098	4.09823
							ANOVA
							VAR00002
								Sum of Squares	df	Mean Square	F	Sig.
							Between Groups	14.172	4	3.54301	7.61928	4.78909e-05
							Within Groups	28.3654	61	0.465006
							Total	42.5374	65
							Multiple Comparisons
							Dependent Variable:	VAR00007
							LSD
							(I) VAR00008		Mean Difference (I-J)	Std. Error	Sig.	95% Confidence Interval
												Lower Bound	Upper Bound
							1.00	2.00	-0.48551	0.257739	0.0643708	-1.00089	0.0298713
								3.00	-1.18249*	0.262649	3.09048e-05	-1.70769	-0.657292
								4.00	-1.20566*	0.274751	4.61045e-05	-1.75506	-0.656261
								5.00	-.95849*	0.257739	0.000437491	-1.47387	-0.443109
							2.00	1.00	0.48551	0.257739	0.0643708	-0.0298713	1.00089
								3.00	-.69698*	0.262649	0.0101387	-1.22218	-0.171782
								4.00	-.72015*	0.274751	0.011049	-1.26955	-0.170751
								5.00	-0.472981	0.257739	0.0713653	-0.988362	0.0424003
							3.00	1.00	1.18249*	0.262649	3.09048e-05	0.657292	1.70769
								2.00	.69698*	0.262649	0.0101387	0.171782	1.22218
								4.00	-0.0231685	0.279362	0.934176	-0.581787	0.53545
								5.00	0.224	0.262649	0.397078	-0.301198	0.749199
							4.00	1.00	1.20566*	0.274751	4.61045e-05	0.656261	1.75506
								2.00	.72015*	0.274751	0.011049	0.170751	1.26955
								3.00	0.0231685	0.279362	0.934176	-0.53545	0.581787
								5.00	0.247169	0.274751	0.371865	-0.302229	0.796567
							5.00	1.00	.95849*	0.257739	0.000437491	0.443109	1.47387
								2.00	0.472981	0.257739	0.0713653	-0.0424003	0.988362
								3.00	-0.224	0.262649	0.397078	-0.749199	0.301198
								4.00	-0.247169	0.274751	0.371865	-0.796567	0.302229
							*. The mean difference is significant at the 0.05 level.

## Sheet: Nb
		A	β	β/A			A		Descriptive
	6-1	26.7228	3.68075	0.137738					VAR00007
	6-2	42.6656	32.5594	0.76313						N	Mean	Std. Deviation	Std. Error	95% Confidence Interval for Mean		Minimum	Maximum
	6-3	113.772	27.5695	0.242322										Lower Bound	Upper Bound
	6-4	88.9548	4.65893	0.0523742					1.00	14	34.4269	38.9166	10.4009	11.9572	56.8967	0.0382075	113.772
	6-5	5.52127	0.0142292	0.00257716					2.00	14	604.325	430.396	115.028	355.821	852.828	1.52626	1260.69
	6-6	0.0382075	0.0255594	0.668964					3.00	8	1072.34	628.322	222.145	547.05	1597.63	207.937	2091.03
	6-7	60.5477	9.57983	0.15822					4.00	11	395.428	453.212	136.648	90.9567	699.9	46.5271	1478.58
	6-8	56.2975	53.2607	0.946058					5.00	8	325.598	528.246	186.763	-116.026	767.223	71.5064	1623.62
	6-9	0.163799	0.154427	0.942785					Total	55	445.014	530.61	71.5475	301.57	588.458	0.0382075	2091.03
	6-10	1.29684	0.0769465	0.0593339
	6-11	0.449066	0.00929068	0.0206889					ANOVA
	6-12	8.1681	0.976032	0.119493					VAR00007
	6-13	77.1717	23.3443	0.302499						Sum of Squares	df	Mean Square	F	Sig.
	6-14	0.20805	0.146604	0.70466					Between Groups	6.0049e+06	4	1.50122e+06	8.16003	3.80956e-05
									Within Groups	9.19865e+06	50	183973
	12-1	317.365	0.0179484	5.65544e-05					Total	1.52035e+07	54
	12-2	1132.27	363.296	0.320856
	12-3	989.119	268.727	0.271684					Multiple Comparisons
	12-4	1038.29	701.841	0.675955					Dependent Variable:	VAR00007
	12-5	1.52626	0.0114779	0.00752027					LSD
	12-6	598.414	183.546	0.306721					(I) VAR00008		Mean Difference (I-J)	Std. Error	Sig.	95% Confidence Interval
	12-7	546.849	154.343	0.282241										Lower Bound	Upper Bound
	12-8	362.039	109.137	0.301452					1.00	2.00	-569.89793*	162.117	0.000943453	-895.519	-244.277
	12-9	18.7654	0.108442	0.00577886						3.00	-1037.91343*	190.099	1.49236e-06	-1419.74	-656.089
	12-10	398.932	30.5903	0.0766803						4.00	-361.00147*	172.817	0.0418254	-708.115	-13.8881
	12-11	903.888	91.4556	0.10118						5.00	-291.172	190.099	0.131903	-672.996	90.6531
	12-12	852.172	192.672	0.226095					2.00	1.00	569.89793*	162.117	0.000943453	244.277	895.519
	12-13	40.2244	4.31691	0.107321						3.00	-468.01550*	190.099	0.0173096	-849.84	-86.1908
	12-14	1260.69	234.753	0.18621						4.00	208.896	172.817	0.232436	-138.217	556.01
										5.00	278.726	190.099	0.14885	-103.098	660.551
	18-1	972.126	403.102	0.41466					3.00	1.00	1037.91343*	190.099	1.49236e-06	656.089	1419.74
	18-2	734.185	249	0.339151						2.00	468.01550*	190.099	0.0173096	86.1908	849.84
	18-3	456.667	630.346	1.38032						4.00	676.91196*	199.302	0.00134615	276.601	1077.22
	18-4	1009.9	1144.1	1.13288						5.00	746.74191*	214.46	0.0010431	315.986	1177.5
	18-5	1488.87	1389.16	0.933033					4.00	1.00	361.00147*	172.817	0.0418254	13.8881	708.115
	18-6	207.937	52.3457	0.251739						2.00	-208.896	172.817	0.232436	-556.01	138.217
	18-7	2091.03	929.3	0.444421						3.00	-676.91196*	199.302	0.00134615	-1077.22	-276.601
	18-8	1618	770.686	0.476319						5.00	69.8299	199.302	0.727531	-330.481	470.141
									5.00	1.00	291.172	190.099	0.131903	-90.6531	672.996
	24-1	96.3358	165.995	1.72309						2.00	-278.726	190.099	0.14885	-660.551	103.098
	24-2	1049.15	1807.78	1.72309						3.00	-746.74191*	214.46	0.0010431	-1177.5	-315.986
	24-3	195.361	582.05	2.97935						4.00	-69.8299	199.302	0.727531	-470.141	330.481
	24-4	126.676	181.019	1.42899					*. The mean difference is significant at the 0.05 level.
	24-5	145.513	136.239	0.936272
	24-6	173.645	293.049	1.68763			β		Descriptive
	24-7	393.44	621.668	1.58008					VAR00007
	24-8	384.01	530.056	1.38032						N	Mean	Std. Deviation	Std. Error	95% Confidence Interval for Mean		Minimum	Maximum
	24-9	1478.58	776.047	0.524858										Lower Bound	Upper Bound
	24-10	260.475	245.572	0.942785					1.00	14	11.1469	16.6187	4.44152	1.55157	20.7422	0.00929068	53.2607
	24-11	46.5271	51.2685	1.10191					2.00	14	166.773	191.827	51.2678	56.0151	277.53	0.0114779	701.841
									3.00	8	696.005	454.419	160.661	316.102	1075.91	52.3457	1389.16
	30-1	1623.62	2187.4	1.34723					4.00	11	490.067	496.224	149.617	156.699	823.435	51.2685	1807.78
	30-2	94.0268	93.7015	0.99654					5.00	8	438.031	725.4	256.468	-168.418	1044.48	12.5533	2187.4
	30-3	86.8227	12.5533	0.144586					Total	55	308.253	457.256	61.6564	184.639	431.866	0.00929068	2187.4
	30-4	71.5064	47.0134	0.657471
	30-5	106.521	103.968	0.976032					ANOVA
	30-6	243.875	301.288	1.23542					VAR00007
	30-7	215.269	508.463	2.36199						Sum of Squares	df	Mean Square	F	Sig.
	30-8	163.144	249.864	1.53156					Between Groups	3.21722e+06	4	804305	4.98129	0.00185426
									Within Groups	8.07326e+06	50	161465
									Total	1.12905e+07	54
									Multiple Comparisons
									Dependent Variable:	VAR00007
									LSD
									(I) VAR00008		Mean Difference (I-J)	Std. Error	Sig.	95% Confidence Interval
														Lower Bound	Upper Bound
		A							1.00	2.00	-155.626	151.876	0.310443	-460.678	149.427
		6	34.4269	10.4009	c					3.00	-684.85859*	178.091	0.000341288	-1042.56	-327.153
		12	604.325	115.028	b					4.00	-478.92038*	161.901	0.00471766	-804.108	-153.733
		18	1072.34	222.145	a					5.00	-426.88437*	178.091	0.0203086	-784.59	-69.1783
		24	395.428	136.648	b				2.00	1.00	155.626	151.876	0.310443	-149.427	460.678
		30	325.598	186.763	bc					3.00	-529.23290*	178.091	0.00454411	-886.939	-171.527
										4.00	-323.295	161.901	0.0512974	-648.482	1.89265
										5.00	-271.259	178.091	0.134022	-628.965	86.4474
		β							3.00	1.00	684.85859*	178.091	0.000341288	327.153	1042.56
		6	11.1469	4.44152	c					2.00	529.23290*	178.091	0.00454411	171.527	886.939
		12	166.773	51.2678	bc					4.00	205.938	186.713	0.275322	-169.086	580.963
		18	696.005	160.661	a					5.00	257.974	200.914	0.205058	-145.573	661.521
		24	490.067	149.617	ab				4.00	1.00	478.92038*	161.901	0.00471766	153.733	804.108
		30	438.031	256.468	ab					2.00	323.295	161.901	0.0512974	-1.89265	648.482
										3.00	-205.938	186.713	0.275322	-580.963	169.086
		β/A								5.00	52.036	186.713	0.781628	-322.988	427.06
		6	0.365774	0.0952852	bc				5.00	1.00	426.88437*	178.091	0.0203086	69.1783	784.59
		12	0.204982	0.0482415	c					2.00	271.259	178.091	0.134022	-86.4474	628.965
		18	0.671566	0.147961	b					3.00	-257.974	200.914	0.205058	-661.521	145.573
		24	1.45531	0.192229	a					4.00	-52.036	186.713	0.781628	-427.06	322.988
		30	1.15635	0.230203	a				*. The mean difference is significant at the 0.05 level.
							β/A		Descriptive
									VAR00007
										N	Mean	Std. Deviation	Std. Error	95% Confidence Interval for Mean		Minimum	Maximum
														Lower Bound	Upper Bound
									1.00	14	0.365774	0.356525	0.0952852	0.159923	0.571626	0.00257716	0.946058
									2.00	14	0.204982	0.180503	0.0482415	0.100763	0.309202	5.65544e-05	0.675955
									3.00	8	0.671566	0.418497	0.147961	0.321693	1.02144	0.251739	1.38032
									4.00	11	1.45531	0.63755	0.192229	1.027	1.88362	0.524858	2.97935
									5.00	8	1.15635	0.651112	0.230203	0.61201	1.7007	0.144586	2.36199
									Total	55	0.702224	0.65654	0.0885279	0.524736	0.879712	5.65544e-05	2.97935
									ANOVA
									VAR00007
										Sum of Squares	df	Mean Square	F	Sig.
									Between Groups	12.9421	4	3.23554	15.6544	2.27672e-08
									Within Groups	10.3343	50	0.206686
									Total	23.2764	54
									Multiple Comparisons
									Dependent Variable:	VAR00007
									LSD
									(I) VAR00008		Mean Difference (I-J)	Std. Error	Sig.	95% Confidence Interval
														Lower Bound	Upper Bound
									1.00	2.00	0.160792	0.171833	0.353901	-0.184344	0.505929
										3.00	-0.305791	0.201492	0.135405	-0.7105	0.0989174
										4.00	-1.08953*	0.183175	2.63563e-07	-1.45745	-0.721617
										5.00	-.79058*	0.201492	0.000266758	-1.19529	-0.38587
									2.00	1.00	-0.160792	0.171833	0.353901	-0.505929	0.184344
										3.00	-.46658*	0.201492	0.0247192	-0.871292	-0.0618748
										4.00	-1.25033*	0.183175	1.12384e-08	-1.61824	-0.882409
										5.00	-.95137*	0.201492	1.92914e-05	-1.35608	-0.546662
									3.00	1.00	0.305791	0.201492	0.135405	-0.0989174	0.7105
										2.00	.46658*	0.201492	0.0247192	0.0618748	0.871292
										4.00	-.78374*	0.211247	0.000520633	-1.20804	-0.35944
										5.00	-.48479*	0.227314	0.0378843	-0.94136	-0.0282148
									4.00	1.00	1.08953*	0.183175	2.63563e-07	0.721617	1.45745
										2.00	1.25033*	0.183175	1.12384e-08	0.882409	1.61824
										3.00	.78374*	0.211247	0.000520633	0.35944	1.20804
										5.00	0.298955	0.211247	0.163212	-0.125348	0.723257
									5.00	1.00	.79058*	0.201492	0.000266758	0.38587	1.19529
										2.00	.95137*	0.201492	1.92914e-05	0.546662	1.35608
										3.00	.48479*	0.227314	0.0378843	0.0282148	0.94136
										4.00	-0.298955	0.211247	0.163212	-0.723257	0.125348
									*. The mean difference is significant at the 0.05 level.
