# Supplementary material for: Temporal Dynamic of the Ratio between Monopartite Begomoviruses and Their Associated Betasatellites in Plants, and Its Modulation by the Viral Gene βC1
Source: Viruses. 2023 Apr 13;15(4):954. doi: 10.3390/v15040954 (PMC10144043; doi:10.3390/v15040954)
Supplement: Supplementary file 1 [file viruses-15-00954-s001.zip › Table S2. original data ratio in agrobacteria inoculum of Figure 3.xlsx]

## Sheet: ABC
		A	β	β/A
1	1/4β-6-1	175.46	159.233	0.907519			Descriptive
1	1/4β-6-2	910.175	13.737	0.0150928					N	Mean	Std. Deviation	Std. Error	95% Confidence Interval for Mean		Minimum	Maximum
1	1/4β-6-3	952.12	628.165	0.659754									Lower Bound	Upper Bound
1	1/4β-6-4	26.2637	16.2797	0.619854		A	VAR00002	1.00	11	233.982	351.642	106.024	-2.25446	470.219	3.68075	952.12
1	1/4β-6-5	27.7612	15.5086	0.558644				2.00	13	57.343	54.185	15.0282	24.5994	90.0867	7.51618	150.123
1	1/4β-6-6	158.134	210.11	1.32869				3.00	13	71.8168	83.4344	23.1405	21.3979	122.236	7.91725	286.026
1	1/4β-6-7	198.776	23.1029	0.116226				Total	37	114.943	209.396	34.4244	45.1268	184.759	3.68075	952.12
1	1/4β-6-8	29.7538	37.2715	1.25266		β	VAR00003	1.00	11	103.025	187.168	56.4334	-22.7164	228.766	3.22657	628.165
1	1/4β-6-9	76.9047	12.9511	0.168404				2.00	13	42.1069	43.4422	12.0487	15.8551	68.3588	5.46416	158.683
1	1/4β-6-10	14.7741	13.6895	0.926588				3.00	13	75.9318	93.3461	25.8895	19.5234	132.34	7.08614	330.842
1	1/4β-6-11	3.68075	3.22657	0.876606				Total	37	72.1021	117.843	19.3733	32.8112	111.393	3.22657	628.165
						β/A	VAR00004	1.00	11	0.675458	0.440473	0.132808	0.379544	0.971372	0.0150928	1.32869
2	1β-6-1	32.4467	30.5903	0.942785				2.00	13	0.799391	0.233411	0.0647365	0.658342	0.94044	0.232451	1.1607
2	1β-6-2	148.57	34.5353	0.232451				3.00	13	1.10104	0.406087	0.112628	0.855644	1.34644	0.494828	2.11404
2	1β-6-3	29.0406	25.5455	0.879649				Total	37	0.868531	0.399576	0.0656899	0.735305	1.00176	0.0150928	2.11404
2	1β-6-4	7.51618	5.46416	0.726986
2	1β-6-5	28.443	20.8938	0.734584			ANOVA
2	1β-6-6	10.3747	9.18959	0.885768					Sum of Squares	df	Mean Square	F	Sig.
2	1β-6-7	85.9246	61.1805	0.712025			VAR00002	Between Groups	223183	2	111591	2.79947	0.0749065
2	1β-6-8	11.8762	9.38268	0.790041				Within Groups	1.35529e+06	34	39861.5
2	1β-6-9	39.2603	25.7232	0.655197				Total	1.57847e+06	36
2	1β-6-10	33.3589	38.7198	1.1607			VAR00003	Between Groups	22405.4	2	11202.7	0.797631	0.458642
2	1β-6-11	150.123	102.893	0.685391				Within Groups	477528	34	14045
2	1β-6-12	28.9401	24.59	0.849685				Total	499934	36
2	1β-6-13	139.585	158.683	1.13682			VAR00004	Between Groups	1.17498	2	0.587488	4.36812	0.0204929
								Within Groups	4.57281	34	0.134494
3	4β-6-1	21.259	24.59	1.15669				Total	5.74779	36
3	4β-6-2	67.6492	33.4747	0.494828
3	4β-6-3	141.044	98.0197	0.694959			Multiple Comparisons
3	4β-6-4	35.5062	44.4774	1.25266			LSD
3	4β-6-5	7.91725	7.08614	0.895025			Dependent			Mean Difference (I-J)	Std. Error	Sig.	95% Confidence Interval
3	4β-6-6	13.737	12.6407	0.920188									Lower Bound	Upper Bound
3	4β-6-7	186.108	210.11	1.12896			VAR00002	1.00	2.00	176.63909*	81.7927	0.0379467	10.4163	342.862
3	4β-6-8	286.026	330.842	1.15669					3.00	162.165	81.7927	0.0555349	-4.05742	328.388
3	4β-6-9	37.661	48.8403	1.29684				2.00	1.00	-176.63909*	81.7927	0.0379467	-342.862	-10.4163
3	4β-6-10	60.9688	62.9005	1.03168					3.00	-14.4738	78.3105	0.854464	-173.62	144.672
3	4β-6-11	18.7004	39.5334	2.11404				3.00	1.00	-162.165	81.7927	0.0555349	-328.388	4.05742
3	4β-6-12	11.3137	8.11168	0.716978					2.00	14.4738	78.3105	0.854464	-144.672	173.62
3	4β-6-13	45.7278	66.487	1.45397			VAR00003	1.00	2.00	60.9181	48.551	0.218136	-37.7493	159.585
									3.00	27.0932	48.551	0.580476	-71.5742	125.761
								2.00	1.00	-60.9181	48.551	0.218136	-159.585	37.7493
									3.00	-33.8249	46.484	0.471799	-128.292	60.642
								3.00	1.00	-27.0932	48.551	0.580476	-125.761	71.5742
									2.00	33.8249	46.484	0.471799	-60.642	128.292
							VAR00004	1.00	2.00	-0.123933	0.150241	0.415183	-0.429261	0.181394
									3.00	-.42558*	0.150241	0.00770591	-0.730909	-0.120254
								2.00	1.00	0.123933	0.150241	0.415183	-0.181394	0.429261
									3.00	-.30165*	0.143845	0.0435021	-0.593977	-0.00931978
								3.00	1.00	.42558*	0.150241	0.00770591	0.120254	0.730909
									2.00	.30165*	0.143845	0.0435021	0.00931978	0.593977
							*. The mean difference is significant at the 0.05 level.

## Sheet: DEF
			A	β	β/A
	1	1/4β-18-1	6251.56	10190.9	1.63014			Descriptive
	1	1/4β-18-2	10587	17438.6	1.64718					N	Mean	Std. Deviation	Std. Error	95% Confidence Interval for Mean		Minimum	Maximum
	1	1/4β-18-3	16498	26894.1	1.63014									Lower Bound	Upper Bound
	1	1/4β-18-4	16786.3	24919.7	1.48452		A	VAR00003	1.00	11	11317.8	4209.73	1269.28	8489.69	14146	5238.72	16786.3
	1	1/4β-18-5	12373.8	19756	1.5966				2.00	12	11756	3867.82	1116.54	9298.47	14213.5	5556.65	17378.3
	1	1/4β-18-6	7206.09	11151.9	1.54756				3.00	15	18163.1	6395.78	1651.38	14621.2	21705	7669.94	28924.4
	1	1/4β-18-7	10587	16440.9	1.55294				Total	38	14158.3	5957.16	966.379	12200.2	16116.3	5238.72	28924.4
	1	1/4β-18-8	15936	25355.3	1.59107		β	VAR00004	1.00	11	17570.4	6631.3	1999.41	13115.4	22025.4	7538.18	26894.1
	1	1/4β-18-9	14462.2	20954.9	1.44894				2.00	12	16177	6076.88	1754.24	12316	20038.1	7696.57	28526.2
	1	1/4β-18-10	5238.72	7538.18	1.43893				3.00	15	25210	8533.14	2203.25	20484.5	29935.5	11910.9	39375.2
	1	1/4β-18-11	8569.53	12633.8	1.47427				Total	38	20146	8239.69	1336.65	17437.7	22854.3	7538.18	39375.2
							β/A	VAR00005	1.00	11	1.5493	0.0766348	0.0231063	1.49782	1.60079	1.43893	1.64718
	2	1β-18-1	9877.98	15771.1	1.5966				2.00	12	1.37667	0.213997	0.0617757	1.2407	1.51263	1.09809	1.85318
	2	1β-18-2	16903.1	18820.3	1.11342				3.00	15	1.40636	0.222317	0.057402	1.28324	1.52947	1.13682	1.97247
	2	1β-18-3	15393.1	28526.2	1.85318				Total	38	1.43836	0.19802	0.0321231	1.37327	1.50345	1.09809	1.97247
	2	1β-18-4	17378.3	24576.6	1.41421
	2	1β-18-5	11952.3	15024.2	1.25701			ANOVA
	2	1β-18-6	12161.2	14412.2	1.18509					Sum of Squares	df	Mean Square	F	Sig.
	2	1β-18-7	5556.65	7696.57	1.38511			VAR00003	Between Groups	3.98583e+08	2	1.99292e+08	7.62766	0.00178035
	2	1β-18-8	6960.62	10050.6	1.44393				Within Groups	9.14463e+08	35	2.61275e+07
	2	1β-18-9	15662.2	20311.4	1.29684				Total	1.31305e+09	37
	2	1β-18-10	9089.59	9981.22	1.09809			VAR00004	Between Groups	6.46662e+08	2	3.23331e+08	6.06671	0.00546932
	2	1β-18-11	10015.9	15128.7	1.51047				Within Groups	1.86536e+09	35	5.32959e+07
	2	1β-18-12	10120.5	13825.1	1.36604				Total	2.51202e+09	37
								VAR00005	Between Groups	0.196423	2	0.0982114	2.74023	0.0784143
	3	4β-18-1	13873.1	19083	1.37554				Within Groups	1.25442	35	0.0358406
	3	4β-18-2	12245.8	24154.4	1.97247				Total	1.45084	37
	3	4β-18-3	7669.94	11910.9	1.55294
	3	4β-18-4	24154.4	32654.6	1.35191			Multiple Comparisons
	3	4β-18-5	28924.4	39375.2	1.36131			LSD
	3	4β-18-6	25093	38033.9	1.51572			Dependent			Mean Difference (I-J)	Std. Error	Sig.	95% Confidence Interval
	3	4β-18-7	17198.6	24919.7	1.44894									Lower Bound	Upper Bound
	3	4β-18-8	15393.1	25978	1.68763			VAR00003	1.00	2.00	-438.135	2133.66	0.838493	-4769.7	3893.43
	3	4β-18-9	28724.6	34278.1	1.19334					3.00	-6845.28208*	2029.05	0.00182492	-10964.5	-2726.08
	3	4β-18-10	22693.6	28824.3	1.27015				2.00	1.00	438.135	2133.66	0.838493	-3893.43	4769.7
	3	4β-18-11	16440.9	21173.9	1.28788					3.00	-6407.14696*	1979.68	0.00264692	-10426.1	-2388.19
	3	4β-18-12	15024.2	19017	1.26576				3.00	1.00	6845.28208*	2029.05	0.00182492	2726.08	10964.5
	3	4β-18-13	12245.8	14066.7	1.1487					2.00	6407.14696*	1979.68	0.00264692	2388.19	10426.1
	3	4β-18-14	19083	29125.6	1.52626			VAR00004	1.00	2.00	1393.37	3047.36	0.650325	-4793.1	7579.84
	3	4β-18-15	13682.1	15554	1.13682					3.00	-7639.58020*	2897.96	0.0124149	-13522.7	-1756.42
									2.00	1.00	-1393.37	3047.36	0.650325	-7579.84	4793.1
										3.00	-9032.95052*	2827.44	0.0029601	-14772.9	-3292.95
									3.00	1.00	7639.58020*	2897.96	0.0124149	1756.42	13522.7
										2.00	9032.95052*	2827.44	0.0029601	3292.95	14772.9
								VAR00005	1.00	2.00	.17263*	0.079025	0.0357076	0.0122054	0.333064
										3.00	0.142944	0.0751506	0.0654133	-0.00961992	0.295508
									2.00	1.00	-.17263*	0.079025	0.0357076	-0.333064	-0.0122054
										3.00	-0.0296908	0.0733218	0.687987	-0.178542	0.11916
									3.00	1.00	-0.142944	0.0751506	0.0654133	-0.295508	0.00961992
										2.00	0.0296908	0.0733218	0.687987	-0.11916	0.178542
								*. The mean difference is significant at the 0.05 level.

## Sheet: GHI
			A	β	β/A
	1	1/4β-30-1	6229.93	13873.1	2.22684			Descriptive
	1	1/4β-30-2	2460.95	6017.71	2.44528					N	Mean	Std. Deviation	Std. Error	95% Confidence Interval for Mean		Minimum	Maximum
	1	1/4β-30-3	10190.9	22693.6	2.22684									Lower Bound	Upper Bound
	1	1/4β-30-4	8810.45	12989	1.47427		A	VAR00003	1.00	13	10735.2	4490.06	1245.32	8021.92	13448.6	2460.95	20738.2
	1	1/4β-30-5	15024.2	23010.4	1.53156				2.00	14	7854.65	3697.8	988.278	5719.6	9989.69	1845.76	14817.4
	1	1/4β-30-6	6539.66	9248.48	1.41421				3.00	14	11564.2	4056.51	1084.15	9222.03	13906.3	5976.15	22930.8
	1	1/4β-30-7	10297.5	19149.2	1.85961				Total	41	10034.7	4299.04	671.398	8677.73	11391.6	1845.76	22930.8
	1	1/4β-30-8	12161.2	21321.2	1.75321		β	VAR00004	1.00	13	17877.1	6912.14	1917.08	13700.2	22054.1	6017.71	33456.5
	1	1/4β-30-10	12721.7	16270.8	1.27899				2.00	14	13319.3	6637.05	1773.83	9487.23	17151.5	4608.24	29125.6
	1	1/4β-30-11	10884.6	15825.9	1.45397				3.00	14	18878.9	7312.47	1954.34	14656.8	23101	9843.8	38298.5
	1	1/4β-30-12	10190.9	18305.6	1.79626				Total	41	16662.9	7220.73	1127.69	14383.8	18942	4608.24	38298.5
	1	1/4β-30-13	20738.2	33456.5	1.61328		β/A	VAR00005	1.00	13	1.7381	0.361435	0.100244	1.51969	1.95651	1.27899	2.44528
	1	1/4β-30-14	13307.9	20241.1	1.52098				2.00	14	1.73514	0.321926	0.0860383	1.54926	1.92101	1.38032	2.49666
									3.00	14	1.63445	0.279034	0.074575	1.47334	1.79556	1.27456	2.22684
	2	1β-30-1	14817.4	29125.6	1.96564				Total	41	1.7017	0.317146	0.0495299	1.60159	1.8018	1.27456	2.49666
	2	1β-30-2	6472.02	9708.28	1.50004
	2	1β-30-3	11828.7	19017	1.6077			ANOVA
	2	1β-30-4	6700.25	12590.1	1.87905					Sum of Squares	df	Mean Square	F	Sig.
	2	1β-30-5	10697.6	18305.6	1.71119			VAR00003	Between Groups	1.05667e+08	2	5.28336e+07	3.16867	0.0533663
	2	1β-30-6	5812.73	10261.8	1.76541				Within Groups	6.33604e+08	38	1.66738e+07
	2	1β-30-7	11952.3	17805.1	1.48968				Total	7.39271e+08	40
	2	1β-30-8	1845.76	4608.24	2.49666			VAR00004	Between Groups	2.44429e+08	2	1.22214e+08	2.52245	0.093622
	2	1β-30-9	8051.27	17928.9	2.22684				Within Groups	1.84113e+09	38	4.84507e+07
	2	1β-30-10	4329.55	7057.79	1.63014				Total	2.08556e+09	40
	2	1β-30-11	4284.76	6316.9	1.47427			VAR00005	Between Groups	0.0961962	2	0.0480981	0.465417	0.631405
	2	1β-30-12	4110.22	7256.21	1.76541				Within Groups	3.92707	38	0.103344
	2	1β-30-13	9877.98	13634.7	1.38032				Total	4.02327	40
	2	1β-30-14	9184.59	12854.6	1.39959
								Multiple Comparisons
	3	4β-30-1	7156.31	14263.1	1.99308			LSD
	3	4β-30-2	13124.7	23090.3	1.7593			Dependent			Mean Difference (I-J)	Std. Error	Sig.	95% Confidence Interval
	3	4β-30-3	11665.8	25978	2.22684									Lower Bound	Upper Bound
	3	4β-30-4	14213.8	20523.7	1.44393			VAR00003	1.00	2.00	2880.59	1572.76	0.0748666	-303.299	6064.48
	3	4β-30-5	8689.15	11074.9	1.27456					3.00	-828.947	1572.76	0.601213	-4012.84	2354.94
	3	4β-30-6	12288.3	20594.9	1.67597				2.00	1.00	-2880.59	1572.76	0.0748666	-6064.48	303.299
	3	4β-30-7	9248.48	18116.3	1.95884					3.00	-3709.53951*	1543.36	0.0212227	-6833.91	-585.165
	3	4β-30-8	5976.15	9843.8	1.64718				3.00	1.00	828.947	1572.76	0.601213	-2354.94	4012.84
	3	4β-30-9	9410.14	13216	1.40444					2.00	3709.53951*	1543.36	0.0212227	585.165	6833.91
	3	4β-30-10	11665.8	15991.3	1.37078			VAR00004	1.00	2.00	4557.78	2681	0.097297	-869.61	9985.18
	3	4β-30-11	13079.3	20452.6	1.56374					3.00	-1001.8	2681	0.710729	-6429.19	4425.6
	3	4β-30-12	12503.1	19962.4	1.5966				2.00	1.00	-4557.78	2681	0.097297	-9985.18	869.61
	3	4β-30-13	22930.8	38298.5	1.67018					3.00	-5559.58287*	2630.88	0.0412075	-10885.5	-233.644
	3	4β-30-14	9946.68	12899.3	1.29684				3.00	1.00	1001.8	2681	0.710729	-4425.6	6429.19
										2.00	5559.58287*	2630.88	0.0412075	233.644	10885.5
								VAR00005	1.00	2.00	0.00296334	0.123819	0.981031	-0.247696	0.253623
										3.00	0.103652	0.123819	0.407758	-0.147007	0.354311
									2.00	1.00	-0.00296334	0.123819	0.981031	-0.253623	0.247696
										3.00	0.100689	0.121505	0.412461	-0.145285	0.346662
									3.00	1.00	-0.103652	0.123819	0.407758	-0.354311	0.147007
										2.00	-0.100689	0.121505	0.412461	-0.346662	0.145285
								*. The mean difference is significant at the 0.05 level.
