# Supplementary material for: Temporal Dynamic of the Ratio between Monopartite Begomoviruses and Their Associated Betasatellites in Plants, and Its Modulation by the Viral Gene βC1
Source: Viruses. 2023 Apr 13;15(4):954. doi: 10.3390/v15040954 (PMC10144043; doi:10.3390/v15040954)
Supplement: Supplementary file 1 [file viruses-15-00954-s001.zip › Table S3. original data TbCSV mutant beta related of Figure 4.xlsx]

## Sheet: ABC
			A	β	β/A				A	β	β/A
	3	β30-2	8933.44	11828.7	1.32409		6	30M-1	2787.97	1132.27	0.406126
	3	β30-4	11229.5	17020.7	1.51572		6	30M-2	2256.7	2665.15	1.18099
	3	β30-5	6295.04	11074.9	1.7593		6	30M-4	5386.01	4269.94	0.792784
	3	β30-6	3236.01	5166.6	1.5966		6	30M-5	6472.02	7408.68	1.14472
	3	β30-7	935.763	1878.02	2.00694		6	30M-7	1826.67	894.539	0.48971
	3	β30-8	1669.27	2280.29	1.36604		6	30M-8	1770.57	295.088	0.166662
	3	β30-9	5311.85	7460.21	1.40444		6	30M-10	726.591	22.6274	0.0311419
	3	β30-10	1814.05	3213.66	1.77154		6	30M-12	5853.16	4672.57	0.798298
	3	β30-14	2846.55	4560.57	1.60214		6	30M-13	4820.61	4269.94	0.885768
	A
		Group Statistics
		VAR00001		N	Mean	Std. Deviation	Std. Error Mean
		VAR00001	1.00	9	4696.83	3548.53	1182.84
			2.00	9	3544.48	2097.29	699.097
		Independent Samples Test
				Levene's Test for Equality of Variances		t-test for Equality of Means
				F	Sig.	t	df	Sig. (2-tailed)	Mean Difference	Std. Error Difference	95% Confidence Interval of the Difference
											Lower	Upper
		VAR00001	Equal variances assumed	2.53915	0.130615	0.838687	16	0.414	1152.35	1373.99	-1760.38	4065.08
			Equal variances not assumed			0.838687	12.9813	0.416822	1152.35	1373.99	-1816.41	4121.11
	β	Group Statistics
		VAR00001		N	Mean	Std. Deviation	Std. Error Mean
		VAR00001	1.00	9	7164.84	5153.4	1717.8
			2.00	9	2847.87	2486.61	828.871
		Independent Samples Test
				Levene's Test for Equality of Variances		t-test for Equality of Means
				F	Sig.	t	df	Sig. (2-tailed)	Mean Difference	Std. Error Difference	95% Confidence Interval of the Difference
											Lower	Upper
		VAR00001	Equal variances assumed	4.6984	0.04562	2.26337	16	0.0378706	4316.97	1907.32	273.637	8360.31
			Equal variances not assumed			2.26337	11.5336	0.0437819	4316.97	1907.32	142.568	8491.38
	β/A
		Group Statistics
		VAR00001		N	Mean	Std. Deviation	Std. Error Mean
		VAR00001	1.00	9	1.59409	0.222574	0.0741914
			2.00	9	0.655134	0.407155	0.135718
		Independent Samples Test
				Levene's Test for Equality of Variances		t-test for Equality of Means
				F	Sig.	t	df	Sig. (2-tailed)	Mean Difference	Std. Error Difference	95% Confidence Interval of the Difference
											Lower	Upper
		VAR00001	Equal variances assumed	4.83698	0.0429034	6.07057	16	1.62149e-05	0.938955	0.154673	0.611062	1.26685
			Equal variances not assumed			6.07057	12.3894	4.87046e-05	0.938955	0.154673	0.603122	1.27479

## Sheet: CDE
	18 day
		A	β	β/A
	b18-1	6864.79	15662.2	2.28153			mb18-1	31324.4	20031.7	0.639493			Group Statistics							12973.4	2917.26
	b18-2	16555.2	25180.2	1.52098			mb18-2	1770.57	4225.77	2.38667			VAR00001		N	Mean	Std. Deviation	Std. Error Mean		5483.45	2618.4
	b18-3	22226.6	33923.6	1.52626			mb18-3	2768.71	4640.29	1.67597		A	VAR00002	1.00	14	12973.4	10915.4	2917.26		23201.2	4127.62
	b18-4	3432.4	6841.04	1.99308			mb18-4	1438.15	1384.36	0.962594				2.00	11	5483.45	8684.26	2618.4		4828.03	1640.48
	b18-5	3678.75	6984.79	1.89868			mb18-5	2026.82	714.109	0.35233		β	VAR00003	1.00	14	23201.2	15444.1	4127.62		1.92966	0.12155
	b18-6	18690.3	41764.8	2.23457			mb18-6	3628.1	7009.03	1.93187				2.00	11	4828.03	5440.86	1640.48		1.1428	0.200751
	b18-7	17139.1	40482.2	2.36199			mb18-7	5404.7	4820.61	0.891929		β/A	VAR00004	1.00	14	1.92966	0.454798	0.12155
	b18-8	5202.54	6984.79	1.34257			mb18-8	3258.52	1180.35	0.362236				2.00	11	1.1428	0.665816	0.200751
	b18-9	3338.54	5311.85	1.59107			mb18-9	1428.22	2304.12	1.61328
	b18-10	42642.4	49323.9	1.15669			mb18-10	5256.91	5293.48	1.00696			Independent Samples Test
	b18-11	3169.41	7131.55	2.25012			mb18-11	2012.82	1504.43	0.747425					Levene's Test for Equality of Variances		t-test for Equality of Means
	b18-12	18885.6	38166	2.0209											F	Sig.	t	df	Sig. (2-tailed)	Mean Difference	Std. Error Difference	95% Confidence Interval of the Difference
	b18-13	8841.04	24833.5	2.80889																		Lower	Upper
	b18-14	10960.3	22226.6	2.02792									VAR00002	Equal variances assumed	1.71416	0.203376	1.85771	23	0.0760591	7489.9	4031.79	-850.487	15830.3
														Equal variances not assumed			1.91069	22.9879	0.0685955	7489.9	3920	-619.477	15599.3
													VAR00003	Equal variances assumed	15.077	0.000752063	3.75235	23	0.0010384	18373.2	4896.45	8244.11	28502.3
														Equal variances not assumed			4.13655	16.8836	0.000699035	18373.2	4441.67	8997.16	27749.2
													VAR00004	Equal variances assumed	2.63189	0.118366	3.50955	23	0.00188368	0.786864	0.224206	0.323058	1.25067
														Equal variances not assumed			3.3529	16.9261	0.00379173	0.786864	0.234681	0.291565	1.28216
	30 days
	b30-1	32541.7	76597	2.35381			mb30-1	8422.31	14412.2	1.71119			Group Statistics
	b30-2	25620.3	60096.8	2.34567			mb30-2	9541.5	13587.6	1.42405			VAR00001		N	Mean	Std. Deviation	Std. Error Mean		25866.9	1816.21
	b30-3	35733.8	84110.6	2.35381			mb30-3	10960.3	11113.3	1.01396		A	VAR00007	1.00	12	25866.9	6291.53	1816.21		8377.86	2074.71
	b30-4	29634.7	91405.9	3.08442			mb30-4	8810.45	13493.7	1.53156				2.00	13	8377.86	7480.49	2074.71		64541.5	5504.09
	b30-5	27459.2	71964.6	2.62079			mb30-5	1027.56	1089.92	1.06069		β	VAR00008	1.00	12	64541.5	19066.7	5504.09		10409.9	2539.17
	b30-6	23987.6	33806.2	1.40932			mb30-6	16046.8	13307.9	0.82932				2.00	13	10409.9	9155.09	2539.17		2.51369	0.154754
	b30-7	26068.1	54162.2	2.07772			mb30-7	2.07772	4.11246	1.97931		β/A	VAR00009	1.00	12	2.51369	0.536082	0.154754		1.38256	0.0905529
	b30-8	22458.9	62216.1	2.77022			mb30-8	75.0614	124.069	1.6529				2.00	13	1.38256	0.326493	0.0905529
	b30-9	12416.8	31542.3	2.5403			mb30-9	26523.8	33572.7	1.26576
	b30-10	24919.7	56266.9	2.25793			mb30-10	9741.98	13079.3	1.34257			Independent Samples Test
	b30-11	18561.2	66450.8	3.5801			mb30-11	11074.9	12810.2	1.15669					Levene's Test for Equality of Variances		t-test for Equality of Means
	b30-12	31000.4	85877.9	2.77022			mb30-12	8.39773	14.2709	1.69937					F	Sig.	t	df	Sig. (2-tailed)	Mean Difference	Std. Error Difference	95% Confidence Interval of the Difference
							mb30-13	6677.07	8719.32	1.30586												Lower	Upper
													VAR00007	Equal variances assumed	0.142771	0.709006	6.29745	23	1.99866e-06	17489	2777.15	11744	23234
														Equal variances not assumed			6.34265	22.8197	1.86298e-06	17489	2757.36	11782.5	23195.5
													VAR00008	Equal variances assumed	5.57335	0.0270876	9.16677	23	3.84432e-09	54131.6	5905.19	41915.7	66347.4
														Equal variances not assumed			8.93032	15.5352	1.63906e-07	54131.6	6061.55	41250.3	67012.8
													VAR00009	Equal variances assumed	1.11657	0.301632	6.43073	23	1.46016e-06	1.13114	0.175896	0.767269	1.495
														Equal variances not assumed			6.30863	17.8987	6.18694e-06	1.13114	0.1793	0.754289	1.50799
	42 days
	b42-1	48983.2	137112	2.79917			mb42-1	17805.1	29430	1.6529			Group Statistics
	b42-2	21321.2	81245.5	3.81055			mb42-2	20381.9	21247.4	1.04247			VAR00001		N	Mean	Std. Deviation	Std. Error Mean		20218.4	3534.2
	b42-3	35364.2	97289.7	2.75108			mb42-3	18053.6	61786.3	3.42238		A	VAR00012	1.00	15	20218.4	13687.9	3534.2		17256.4	744.58
	b42-4	1579.22	6517.03	4.12673			mb42-4	16384	42939	2.62079				2.00	15	17256.4	2883.75	744.58		58937.3	10116.6
	b42-5	3821.7	12416.8	3.24901			mb42-5	16440.9	35486.9	2.15846		β	VAR00013	1.00	15	58937.3	39181.4	10116.6		34179.3	4422.98
	b42-6	17198.6	49495.2	2.87787			mb42-6	13634.7	20954.9	1.53688				2.00	15	34179.3	17130.1	4422.98		2.98637	0.141494
	b42-7	20738.2	64633.7	3.11666			mb42-7	19083	46501.8	2.43682		β/A	VAR00014	1.00	15	2.98637	0.548003	0.141494		1.93933	0.187043
	b42-8	16270.8	39103.2	2.40327			mb42-8	13261.9	22303.8	1.68179				2.00	15	1.93933	0.724414	0.187043
	b42-9	2655.93	5955.47	2.24233			mb42-9	14462.2	20241.1	1.39959
	b42-10	29226.7	63523.4	2.17347			mb42-10	18116.3	25093	1.38511			Independent Samples Test
	b42-11	15662.2	54918.3	3.50642			mb42-11	14362.3	24576.6	1.71119					Levene's Test for Equality of Variances		t-test for Equality of Means
	b42-12	20452.6	63084.6	3.08442			mb42-12	14766.1	22693.6	1.53688					F	Sig.	t	df	Sig. (2-tailed)	Mean Difference	Std. Error Difference	95% Confidence Interval of the Difference
	b42-13	39649.1	119778	3.02095			mb42-13	18625.6	34516.5	1.85318												Lower	Upper
	b42-14	21693.9	66913.1	3.08442			mb42-14	19893.4	25620.3	1.28788			VAR00012	Equal variances assumed	11.1849	0.00235672	0.820096	28	0.419088	2962.01	3611.78	-4436.39	10360.4
	b42-15	8659.09	22073.1	2.54912			mb42-15	23575.5	79298.2	3.36359				Equal variances not assumed			0.820096	15.2403	0.424802	2962.01	3611.78	-4725.76	10649.8
													VAR00013	Equal variances assumed	5.97503	0.0210636	2.24232	28	0.0330428	24758	11041.2	2141.08	47374.9
														Equal variances not assumed			2.24232	19.1634	0.0369588	24758	11041.2	1661.79	47854.2
													VAR00014	Equal variances assumed	1.32711	0.259062	4.46437	28	0.000119723	1.04704	0.234532	0.566622	1.52746
														Equal variances not assumed			4.46437	26.0704	0.000137461	1.04704	0.234532	0.565015	1.52906
	54 days
	b54-1	3236.01	12203.4	3.77114			mb54-1	922.88	2083.8	2.25793			Group Statistics
	b54-2	1128.35	3125.78	2.77022			mb54-2	6208.38	14115.6	2.27363			VAR00001		N	Mean	Std. Deviation	Std. Error Mean		6733.9	2285.98
	b54-3	20882.4	55685	2.6666			mb54-3	1782.89	4299.64	2.41162		A	VAR00017	1.00	12	6733.9	7918.87	2285.98		6569.68	1732.24
	b54-4	1998.91	8902.53	4.45369			mb54-4	2730.6	5732.7	2.09943				2.00	13	6569.68	6245.68	1732.24		21838.5	7381.32
	b54-5	17991.2	81810.6	4.54727			mb54-5	19349.4	24154.4	1.24833		β	VAR00018	1.00	12	21838.5	25569.6	7381.32		10915.3	2895.1
	b54-6	1164.1	4721.4	4.05584			mb54-6	11910.9	22303.8	1.87254				2.00	13	10915.3	10438.4	2895.1		3.47177	0.234672
	b54-7	1971.39	6630.95	3.36359			mb54-7	5832.91	5499.18	0.942785		β/A	VAR00019	1.00	12	3.47177	0.812928	0.234672		1.75424	0.144988
	b54-8	2926.58	8335.19	2.8481			mb54-8	1093.7	1957.78	1.79005				2.00	13	1.75424	0.522761	0.144988
	b54-9	20101.3	47478.9	2.36199			mb54-9	2646.74	4182.07	1.58008
	b54-10	1782.89	4887.9	2.74157			mb54-10	1071.19	1027.56	0.959264			Independent Samples Test
	b54-11	5853.16	20031.7	3.42238			mb54-11	13400.5	15880.8	1.18509					Levene's Test for Equality of Variances		t-test for Equality of Means
	b54-12	1770.57	8248.98	4.65893			mb54-12	3326.99	6382.92	1.91853					F	Sig.	t	df	Sig. (2-tailed)	Mean Difference	Std. Error Difference	95% Confidence Interval of the Difference
							mb54-13	15128.7	34278.1	2.26577												Lower	Upper
													VAR00017	Equal variances assumed	0.787309	0.3841	0.0578173	23	0.954394	164.224	2840.39	-5711.58	6040.03
														Equal variances not assumed			0.0572575	20.9328	0.954883	164.224	2868.16	-5801.62	6130.06
													VAR00018	Equal variances assumed	6.57585	0.0173367	1.41943	23	0.169185	10923.3	7695.52	-4996.12	26842.7
														Equal variances not assumed			1.37767	14.3338	0.189434	10923.3	7928.78	-6045.18	27891.7
													VAR00019	Equal variances assumed	3.76133	0.0648131	6.33524	23	1.82808e-06	1.71754	0.271109	1.15671	2.27837
														Equal variances not assumed			6.22638	18.5261	6.24422e-06	1.71754	0.275849	1.13918	2.2959
