# Supplementary material for: Temporal Dynamic of the Ratio between Monopartite Begomoviruses and Their Associated Betasatellites in Plants, and Its Modulation by the Viral Gene βC1
Source: Viruses. 2023 Apr 13;15(4):954. doi: 10.3390/v15040954 (PMC10144043; doi:10.3390/v15040954)
Supplement: Supplementary file 1 [file viruses-15-00954-s001.zip › Table S4. original data whitefly transmission of Figure 5.xlsx]

## Sheet: ABC
									A	Group Statistics
										VAR00001		N	Mean	Std. Deviation	Std. Error Mean
										VAR00002	1.00	4	7.59626	1.9056	0.952798
											3.00	4	7.46909	3.36966	1.68483
		A	β	β/A						Independent Samples Test
	6-1	6.54322	6.02099	0.920188								Levene's Test for Equality of Variances		t-test for Equality of Means
	6-2	7.11074	10.3388	1.45397								F	Sig.	t	df	Sig. (2-tailed)	Mean Difference	Std. Error Difference	95% Confidence Interval of the Difference
	6-3	6.32033	5.85634	0.926588															Lower	Upper
	6-4	10.4107	9.91766	0.952638				NS		VAR00002	Equal variances assumed	0.693648	0.436816	0.0656974	6	0.949753	0.127163	1.93558	-4.60903	4.86336
	18-1	7.6211	23.2636	3.05252							Equal variances not assumed			0.0656974	4.74081	0.950298	0.127163	1.93558	-4.93135	5.18568
	18-2	4	6.9644	1.7411
	18-3	12.0003	19.8353	1.6529
	18-4	6.25496	14.9804	2.39496
									B	Group Statistics
										VAR00001		N	Mean	Std. Deviation	Std. Error Mean
										VAR00002	1.00	4	8.03345	2.42589	1.21294
											3.00	4	16.2609	7.0682	3.5341
										Independent Samples Test
												Levene's Test for Equality of Variances		t-test for Equality of Means
												F	Sig.	t	df	Sig. (2-tailed)	Mean Difference	Std. Error Difference	95% Confidence Interval of the Difference
																			Lower	Upper
								NS		VAR00002	Equal variances assumed	3.21206	0.123273	-2.20194	6	0.0699149	-8.22746	3.73646	-17.3702	0.915319
											Equal variances not assumed			-2.20194	3.69709	0.0980052	-8.22746	3.73646	-18.9455	2.49057
									β/A
										Group Statistics
										VAR00001		N	Mean	Std. Deviation	Std. Error Mean
										VAR00002	1.00	4	1.06335	0.260795	0.130398
											3.00	4	2.21037	0.651734	0.325867
										Independent Samples Test
												Levene's Test for Equality of Variances		t-test for Equality of Means
												F	Sig.	t	df	Sig. (2-tailed)	Mean Difference	Std. Error Difference	95% Confidence Interval of the Difference
								*											Lower	Upper
										VAR00002	Equal variances assumed	4.47053	0.0788957	-3.26798	6	0.0170774	-1.14702	0.350988	-2.00586	-0.288185
											Equal variances not assumed			-3.26798	3.93673	0.0315764	-1.14702	0.350988	-2.12773	-0.166315

## Sheet: D
	symptom
								作图用
	6	7/15	0.466667							Group Statistics
		8/15	0.533333							VAR00001		N	Mean	Std. Deviation	Std. Error Mean		0.52381	0.0306148
		8/14	0.571429							VAR00002	1.00	3	0.52381	0.0530263	0.0306148		0.688889	0.0222222
	18	10/15	0.666667								2.00	3	0.688889	0.03849	0.0222222
		11/15	0.733333
		10/15	0.666667
																	52.381	3.06148
				SQRT	ASIN												68.8889	2.22222
		6	0.466667	0.68313	0.75204
			0.533333	0.730297	0.818756
			0.571429	0.755929	0.857072					Group Statistics
		18	0.666667	0.816497	0.955317					VAR00001		N	Mean	Std. Deviation	Std. Error Mean
			0.733333	0.856349	1.02816					VAR00002	1.00	3	0.809289	0.053152	0.0306873
			0.666667	0.816497	0.955317						2.00	3	0.979597	0.0420545	0.0242802
										Independent Samples Test
												Levene's Test for Equality of Variances		t-test for Equality of Means
												F	Sig.	t	df	Sig. (2-tailed)	Mean Difference	Std. Error Difference	95% Confidence Interval of the Difference
																			Lower	Upper
										VAR00002	Equal variances assumed	0.120316	0.746172	-4.35223	4	0.0121358	-0.170307	0.0391311	-0.278953	-0.0616621
											Equal variances not assumed			-4.35223	3.79903	0.0135877	-0.170307	0.0391311	-0.281257	-0.0593575

## Sheet: E
PCR
		6 days									18 days
							For Figure
	6	11/15	0.733333					Group Statistics								0.820635	0.057297		82.0635	5.7297
		12/15	0.8					VAR00001		N	Mean	Std. Deviation	Std. Error Mean			0.955556	0.0222222		95.5556	2.22222
		13/14	0.928571					VAR00002	1.00	3	0.820635	0.0992413	0.057297
	18	14/15	0.933333						2.00	3	0.955556	0.03849	0.0222222
		14/15	0.933333
		15/15	1
			SQRT	ASIN
	6	0.733333	0.856349	1.02816
		0.8	0.894427	1.10715
		0.928571	0.963624	1.30025			Statistical analysis
	18	0.933333	0.966092	1.30964
		0.933333	0.966092	1.30964			Group Statistics
		1	1	1.5708			VAR00001		N	Mean	Std. Deviation	Std. Error Mean
							VAR00002	1.00	3	1.14518	0.139976	0.080815
								2.00	3	1.39669	0.150779	0.0870525
							Independent Samples Test
									Levene's Test for Equality of Variances		t-test for Equality of Means
									F	Sig.	t	df	Sig. (2-tailed)	Mean Difference	Std. Error Difference	95% Confidence Interval of the Difference
																Lower	Upper
							VAR00002	Equal variances assumed	0.0793955	0.792095	-2.11738	4	0.101641	-0.251507	0.118782	-0.581299	0.0782848
								Equal variances not assumed			-2.11738	3.97809	0.102022	-0.251507	0.118782	-0.582017	0.0790024

## Sheet: FGH
			A	BEITA	RATIO
18 days	1	6-1	26894.1	34041.3	1.26576	1.07946		18 days A
	1	6-2	0.124137	0.0908733	0.732043
	1	6-3	1.67597	1.6245	0.96929			Group Statistics
	1	6-4	30362.4	39786.7	1.31039			VAR00001		N	Mean	Std. Deviation	Std. Error Mean
	1	6-5	1.54756	1.67018	1.07923			VAR00002	1.00	17	7758.26	12095	2933.46
	1	6-6	8.63383	6.38639	0.739694				2.00	13	11961.1	10970.4	3042.63
	1	6-7	1.85318	2.39496	1.29235
	1	6-8	2565.46	3304	1.28788			Independent Samples Test
	1	6-9	1.29235	0.982821	0.760489					Levene's Test for Equality of Variances		t-test for Equality of Means
	1	6-10	8248.98	13354.1	1.61888					F	Sig.	t	df	Sig. (2-tailed)	Mean Difference	Std. Error Difference	95% Confidence Interval of the Difference
	1	6-11	11828.7	14164.6	1.19748												Lower	Upper
	1	6-12	0.568408	0.714497	1.25701			VAR00002	Equal variances assumed	0.129863	0.721278	-0.981162	28	0.334915	-4202.89	4283.58	-12977.4	4571.64
	1	6-13	34877.3	11307.6	0.32421				Equal variances not assumed			-0.994427	27.1095	0.328809	-4202.89	4226.44	-12873.2	4467.42
	1	6-14	16961.8	28036.1	1.6529
	1	6-15	0.198884	0.225313	1.13288			30 days A
	1	6-16	134.83	112.206	0.832199
	1	6-17	1.03526	0.929805	0.898132			Group Statistics
								VAR00001		N	Mean	Std. Deviation	Std. Error Mean
18 days	2	18-1	31324.4	43088	1.37554	1.47713		VAR00005	1.00	10	1683.43	2344.84	741.503
	2	18-2	9442.81	22458.9	2.37841				2.00	16	14620.8	7969.43	1992.36
	2	18-3	10697.6	20594.9	1.92519
	2	18-4	32.6724	30.1691	0.923382			Independent Samples Test
	2	18-5	19083	36611.3	1.91853					Levene's Test for Equality of Variances		t-test for Equality of Means
	2	18-6	1020.46	1884.54	1.84676					F	Sig.	t	df	Sig. (2-tailed)	Mean Difference	Std. Error Difference	95% Confidence Interval of the Difference
	2	18-7	28824.3	18885.6	0.655197												Lower	Upper
	2	18-8	10441.2	19017	1.82134			VAR00005	Equal variances assumed	5.84705	0.0235579	-4.96659	24	4.5243e-05	-12937.4	2604.89	-18313.7	-7561.18
	2	18-9	26249.5	27746.2	1.05702				Equal variances not assumed			-6.08571	18.8407	7.76607e-06	-12937.4	2125.87	-17389.5	-8485.38
	2	18-10	8964.45	12245.8	1.36604
	2	18-11	4211.15	8933.44	2.12138
	2	18-12	5202.54	6817.37	1.31039
	2	18-13	0.817902	0.411796	0.503478			18 days β
30 days	3	6-1	1.38032	0.832199	0.602904	1.32582		Group Statistics
	3	6-2	5042.77	6864.79	1.36131			VAR00001		N	Mean	Std. Deviation	Std. Error Mean
	3	6-3	3902.01	3915.55	1.00347			VAR00002	1.00	17	8477.75	13284.7	3222.02
	3	6-4	0.926588	1.29235	1.39474				2.00	13	16793.4	13623.7	3778.53
	3	6-5	1579.22	1196.83	0.757858
	3	6-6	0.18621	0.206613	1.10957			Independent Samples Test
	3	6-7	0.439825	0.904379	2.05623					Levene's Test for Equality of Variances		t-test for Equality of Means
	3	6-8	420.22	602.576	1.43396					F	Sig.	t	df	Sig. (2-tailed)	Mean Difference	Std. Error Difference	95% Confidence Interval of the Difference
	3	6-9	13.6422	24.761	1.81504												Lower	Upper
	3	6-10	5873.48	10120.5	1.72309			VAR00002	Equal variances assumed	0.0141569	0.906139	-1.68043	28	0.103999	-8315.61	4948.51	-18452.2	1820.96
									Equal variances not assumed			-1.67459	25.6318	0.106175	-8315.61	4965.75	-18530	1898.79
30 days	4	18-1	14462.2	10884.6	0.752623	1.48387
	4	18-2	15662.2	25888.1	1.6529
	4	18-3	18369.2	24070.9	1.31039			30 days β
	4	18-4	19962.4	47643.8	2.38667
	4	18-5	10623.7	13170.3	1.23971			Group Statistics
	4	18-6	31108	65083.3	2.09217			VAR00001		N	Mean	Std. Deviation	Std. Error Mean
	4	18-7	21247.4	17139.1	0.806642			VAR00005	1.00	10	2272.83	3574.93	1130.49
	4	18-8	17318.2	33225.4	1.91853				2.00	16	23097.7	16770.9	4192.73
	4	18-9	14018.1	15608	1.11342
	4	18-10	20954.9	35486.9	1.69349			Independent Samples Test
	4	18-11	3.71922	1.44393	0.388234					Levene's Test for Equality of Variances		t-test for Equality of Means
	4	18-12	4269.94	7106.88	1.6644					F	Sig.	t	df	Sig. (2-tailed)	Mean Difference	Std. Error Difference	95% Confidence Interval of the Difference
	4	18-13	2233.36	3929.15	1.7593												Lower	Upper
	4	18-14	9312.8	18116.3	1.94531			VAR00005	Equal variances assumed	8.2557	0.00836896	-3.8443	24	0.000780189	-20824.8	5417.07	-32005.1	-9644.56
	4	18-15	19824.5	31108	1.56917				Equal variances not assumed			-4.79563	17.1096	0.000165555	-20824.8	4342.46	-29982.2	-11667.5
	4	18-16	14562.8	21100.7	1.44894
								18 days β/A
								Group Statistics
								VAR00001		N	Mean	Std. Deviation	Std. Error Mean
								VAR00002	1.00	17	1.07946	0.340896	0.0826794
									2.00	13	1.47713	0.579887	0.160832
								Independent Samples Test
										Levene's Test for Equality of Variances		t-test for Equality of Means
										F	Sig.	t	df	Sig. (2-tailed)	Mean Difference	Std. Error Difference	95% Confidence Interval of the Difference
																	Lower	Upper
								VAR00002	Equal variances assumed	5.89807	0.0218322	-2.35238	28	0.0259149	-0.397667	0.169049	-0.743948	-0.0513862
									Equal variances not assumed			-2.19901	18.2259	0.0410179	-0.397667	0.180839	-0.777259	-0.0180758
								30 days β/A
								Group Statistics
								VAR00001		N	Mean	Std. Deviation	Std. Error Mean
								VAR00005	1.00	10	1.32582	0.464784	0.146978
									2.00	16	1.48387	0.528968	0.132242
								Independent Samples Test
										Levene's Test for Equality of Variances		t-test for Equality of Means
										F	Sig.	t	df	Sig. (2-tailed)	Mean Difference	Std. Error Difference	95% Confidence Interval of the Difference
																	Lower	Upper
								VAR00005	Equal variances assumed	0.181402	0.673967	-0.775078	24	0.445863	-0.158051	0.203916	-0.578914	0.262812
									Equal variances not assumed			-0.799397	21.1525	0.432946	-0.158051	0.197713	-0.569037	0.252935
