# Supplementary material for: Temporal Dynamic of the Ratio between Monopartite Begomoviruses and Their Associated Betasatellites in Plants, and Its Modulation by the Viral Gene βC1
Source: Viruses. 2023 Apr 13;15(4):954. doi: 10.3390/v15040954 (PMC10144043; doi:10.3390/v15040954)
Supplement: Supplementary file 1 [file viruses-15-00954-s001.zip › Table S5. original data gene expression of Figure 6.xlsx]

## Sheet: ABC
												A
												Descriptives
				A	β	β/A						VAR00002
		1	6-1	3.44618	0.00124469	0.000361179							N	Mean	Std. Deviation	Std. Error	95% Confidence Interval for Mean		Minimum	Maximum
		1	6-2	6.19026	0.030501	0.00492726											Lower Bound	Upper Bound
		1	6-3	6.1475	0.0153034	0.00248938						1.00	13	2.87434	2.38455	0.661356	1.43337	4.31531	0.00164238	7.11074
		1	6-4	0.420448	0.000385762	0.000917503						2.00	14	6.21062	4.02296	1.07518	3.88783	8.5334	1.20581	13.2232
		1	6-5	3.3058	0.0130031	0.00393342						3.00	10	2.31887	1.5183	0.480127	1.23274	3.40499	1.13682	6.27667
		1	6-6	1.04608	5.35038e-05	5.11467e-05						4.00	14	1.46915	0.770617	0.205956	1.0242	1.91409	0.609205	3.14923
		1	6-7	0.0416656	9.57744e-05	0.00229865						5.00	13	2.05501	0.820344	0.227523	1.55929	2.55074	1.22688	4.15544
		1	6-8	2.52275	0.00474295	0.00188007						Total	64	3.04355	2.84137	0.355172	2.33379	3.7533	0.00164238	13.2232
		1	6-9	1.37078	0.000178103	0.000129928
		1	6-10	3.02095	0.0108212	0.00358205						ANOVA
		1	6-11	2.74157	1.4237e-05	5.193e-06						VAR00002
		1	6-12	7.11074	0.0310341	0.0043644							Sum of Squares	df	Mean Square	F	Sig.
		1	6-13	0.00164238	2.29682e-05	0.0139848						Between Groups	193.454	4	48.3636	9.05368	9.02498e-06
		2	12-1	13.1775	0.0915054	0.00694408						Within Groups	315.17	59	5.34187
		2	12-2	10.8153	0.0708052	0.00654677						Total	508.625	63
		2	12-3	4.78991	0.0839108	0.0175182
		2	12-4	7.59474	0.058924	0.00775854						Multiple Comparisons
		2	12-5	5.31474	0.0538466	0.0101316						Dependent Variable:	VAR00002
		2	12-6	1.20581	0.0306069	0.0253829						LSD
		2	12-7	13.2232	0.118668	0.00897421						(I) VAR00001		Mean Difference (I-J)	Std. Error	Sig.	95% Confidence Interval
		2	12-8	6.21175	0.0520124	0.00837323											Lower Bound	Upper Bound
		2	12-9	2.97935	0.0573128	0.0192366						1.00	2.00	-3.33628*	0.890211	0.000408089	-5.11759	-1.55497
		2	12-10	8.28212	0.119908	0.0144779							3.00	0.55547	0.972163	0.569915	-1.38982	2.50076
		2	12-11	2.35381	0.0252076	0.0107092							4.00	1.40519	0.890211	0.1198	-0.376117	3.1865
		2	12-12	1.22688	0.0151452	0.0123444							5.00	0.819322	0.906547	0.369785	-0.994673	2.63332
		2	12-13	3.5186	0.0441942	0.0125602						2.00	1.00	3.33628*	0.890211	0.000408089	1.55497	5.11759
		2	12-14	6.25496	0.0229558	0.00367001							3.00	3.89175*	0.956948	0.000143227	1.9769	5.8066
		3	18-1	2.40327	0.0107092	0.00445611							4.00	4.74147*	0.87357	1.12533e-06	2.99346	6.48948
		3	18-2	1.13682	0.039418	0.034674							5.00	4.15560*	0.890211	1.79703e-05	2.37429	5.93691
		3	18-3	1.74715	0.0123017	0.00704102						3.00	1.00	-0.55547	0.972163	0.569915	-2.50076	1.38982
		3	18-4	6.27667	0.0583146	0.00929068							2.00	-3.89175*	0.956948	0.000143227	-5.8066	-1.9769
		3	18-5	1.68763	0.0145786	0.00863852							4.00	0.849721	0.956948	0.378174	-1.06513	2.76457
		3	18-6	3.31728	0.0149885	0.00451831							5.00	0.263852	0.972163	0.787025	-1.68144	2.20915
		3	18-7	1.56917	0.0224833	0.0143282						4.00	1.00	-1.40519	0.890211	0.1198	-3.1865	0.376117
		3	18-8	2.02792	0.066293	0.0326902							2.00	-4.74147*	0.87357	1.12533e-06	-6.48948	-2.99346
		3	18-9	1.45902	0.00775854	0.00531763							3.00	-0.849721	0.956948	0.378174	-2.76457	1.06513
		3	18-10	1.56374	0.0118826	0.00759887							5.00	-0.585869	0.890211	0.513019	-2.36718	1.19544
		4	24-1	1.5966	0.00900536	0.00564035						5.00	1.00	-0.819322	0.906547	0.369785	-2.63332	0.994673
		4	24-2	2.09943	0.010273	0.00489322							2.00	-4.15560*	0.890211	1.79703e-05	-5.93691	-2.37429
		4	24-3	3.14923	0.0120904	0.00383914							3.00	-0.263852	0.972163	0.787025	-2.20915	1.68144
		4	24-4	2.85799	0.0137922	0.00482585							4.00	0.585869	0.890211	0.513019	-1.19544	2.36718
		4	24-5	1.46409	0.00598265	0.00408627						*. The mean difference is significant at the 0.05 level.
		4	24-6	1.40444	0.0160643	0.0114382
		4	24-7	1.56374	0.0108587	0.00694408
		4	24-8	0.80107	0.00431926	0.00539186						β
		4	24-9	0.843816	0.00999207	0.0118415						Descriptives
		4	24-10	0.917004	0.00451831	0.00492726						VAR00002
		4	24-11	1.40444	0.0120904	0.00860863							N	Mean	Std. Deviation	Std. Error	95% Confidence Interval for Mean		Minimum	Maximum
		4	24-12	0.609205	0.0078125	0.0128241											Lower Bound	Upper Bound
		4	24-13	1.11729	0.00863852	0.00773169						1.00	13	0.0082616	0.0113679	0.00315288	0.00139208	0.0151311	1.4237e-05	0.0310341
		4	24-14	0.739694	0.00327339	0.00442533						2.00	14	0.0603573	0.0334304	0.00893466	0.0410552	0.0796595	0.0151452	0.119908
		5	30-1	3.04196	0.01468	0.00482585						3.00	10	0.0258728	0.021253	0.00672079	0.0106693	0.0410763	0.00775854	0.066293
		5	30-2	1.81504	0.0194377	0.0107092						4.00	14	0.00919364	0.0037513	0.00100258	0.00702771	0.0113596	0.00327339	0.0160643
		5	30-3	4.15544	0.0240137	0.00577886						5.00	13	0.0130393	0.00542591	0.00150488	0.00976048	0.0163182	0.00666121	0.0240137
		5	30-4	1.39474	0.00759887	0.00544822						Total	64	0.0235837	0.0273316	0.00341644	0.0167564	0.0304109	1.4237e-05	0.119908
		5	30-5	1.22688	0.00731463	0.00596195
		5	30-6	1.42405	0.00666121	0.00467765						ANOVA
		5	30-7	2.07772	0.0135084	0.00650155						VAR00002
		5	30-8	2.58471	0.0128241	0.00496153							Sum of Squares	df	Mean Square	F	Sig.
		5	30-9	2.25793	0.0192366	0.00851959						Between Groups	0.026381	4	0.00659525	18.8154	5.12266e-10
		5	30-10	1.41421	0.00913107	0.00645664						Within Groups	0.0206809	59	0.000350524
		5	30-11	2.07772	0.0158431	0.00762525						Total	0.0470619	63
		5	30-12	1.67018	0.00888138	0.00531763
		5	30-13	1.57462	0.0103804	0.00659231						Multiple Comparisons
												Dependent Variable:	VAR00002
												LSD
												(I) VAR00001		Mean Difference (I-J)	Std. Error	Sig.	95% Confidence Interval
																	Lower Bound	Upper Bound
												1.00	2.00	-.05210*	0.00721116	1.12795e-09	-0.0665252	-0.0376662
													3.00	-.01761*	0.00787501	0.0291236	-0.0333691	-0.00185336
													4.00	-0.000932041	0.00721116	0.8976	-0.0153615	0.0134974
													5.00	-0.00477772	0.00734348	0.517826	-0.019472	0.00991656
												2.00	1.00	.05210*	0.00721116	1.12795e-09	0.0376662	0.0665252
													3.00	.03448*	0.00775176	3.88819e-05	0.0189733	0.0499957
													4.00	.05116*	0.00707636	1.10225e-09	0.0370039	0.0653234
													5.00	.04732*	0.00721116	1.4862e-08	0.0328885	0.0617475
												3.00	1.00	.01761*	0.00787501	0.0291236	0.00185336	0.0333691
													2.00	-.03448*	0.00775176	3.88819e-05	-0.0499957	-0.0189733
													4.00	.01668*	0.00775176	0.035528	0.00116794	0.0321904
													5.00	0.0128335	0.00787501	0.108504	-0.00292435	0.0285913
												4.00	1.00	0.000932041	0.00721116	0.8976	-0.0134974	0.0153615
													2.00	-.05116*	0.00707636	1.10225e-09	-0.0653234	-0.0370039
													3.00	-.01668*	0.00775176	0.035528	-0.0321904	-0.00116794
													5.00	-0.00384568	0.00721116	0.595832	-0.0182752	0.0105838
												5.00	1.00	0.00477772	0.00734348	0.517826	-0.00991656	0.019472
													2.00	-.04732*	0.00721116	1.4862e-08	-0.0617475	-0.0328885
													3.00	-0.0128335	0.00787501	0.108504	-0.0285913	0.00292435
													4.00	0.00384568	0.00721116	0.595832	-0.0105838	0.0182752
												*. The mean difference is significant at the 0.05 level.
												β/A
												Descriptives
												VAR00002
													N	Mean	Std. Deviation	Std. Error	95% Confidence Interval for Mean		Minimum	Maximum
																	Lower Bound	Upper Bound
												1.00	13	0.00299423	0.0037267	0.0010336	0.000742203	0.00524625	5.193e-06	0.0139848
												2.00	14	0.0117591	0.00580336	0.00155101	0.00840838	0.0151099	0.00367001	0.0253829
												3.00	10	0.0128554	0.0113551	0.00359079	0.00473242	0.0209783	0.00445611	0.034674
												4.00	14	0.00695839	0.00307804	0.00082264	0.00518119	0.0087356	0.00383914	0.0128241
												5.00	13	0.00641356	0.00170246	0.000472177	0.00538478	0.00744234	0.00467765	0.0107092
												Total	64	0.00801406	0.00658292	0.000822866	0.0063697	0.00965843	5.193e-06	0.034674
												ANOVA
												VAR00002
													Sum of Squares	df	Mean Square	F	Sig.
												Between Groups	0.000807226	4	0.000201806	6.19208	0.000314091
												Within Groups	0.00192287	59	3.25911e-05
												Total	0.0027301	63
												Multiple Comparisons
												Dependent Variable:	VAR00002
												LSD
												(I) VAR00001		Mean Difference (I-J)	Std. Error	Sig.	95% Confidence Interval
																	Lower Bound	Upper Bound
												1.00	2.00	-.00876*	0.00219885	0.000187383	-0.0131648	-0.00436502
													3.00	-.00986*	0.00240127	0.000125337	-0.0146661	-0.00505619
													4.00	-0.00396417	0.00219885	0.0765215	-0.00836405	0.000435721
													5.00	-0.00341933	0.0022392	0.132096	-0.00789996	0.00106129
												2.00	1.00	.00876*	0.00219885	0.000187383	0.00436502	0.0131648
													3.00	-0.00109622	0.00236369	0.644516	-0.00582596	0.00363352
													4.00	.00480*	0.00215775	0.0299257	0.000483104	0.00911838
													5.00	.00535*	0.00219885	0.0181111	0.000945688	0.00974546
												3.00	1.00	.00986*	0.00240127	0.000125337	0.00505619	0.0146661
													2.00	0.00109622	0.00236369	0.644516	-0.00363352	0.00582596
													4.00	.00590*	0.00236369	0.0154215	0.00116722	0.0106267
													5.00	.00644*	0.00240127	0.00946078	0.00163686	0.0112467
												4.00	1.00	0.00396417	0.00219885	0.0765215	-0.000435721	0.00836405
													2.00	-.00480*	0.00215775	0.0299257	-0.00911838	-0.000483104
													3.00	-.00590*	0.00236369	0.0154215	-0.0106267	-0.00116722
													5.00	0.000544832	0.00219885	0.805165	-0.00385505	0.00494472
												5.00	1.00	0.00341933	0.0022392	0.132096	-0.00106129	0.00789996
													2.00	-.00535*	0.00219885	0.0181111	-0.00974546	-0.000945688
													3.00	-.00644*	0.00240127	0.00946078	-0.0112467	-0.00163686
													4.00	-0.000544832	0.00219885	0.805165	-0.00494472	0.00385505
												*. The mean difference is significant at the 0.05 level.
