# Supplementary material for: Temporal Dynamic of the Ratio between Monopartite Begomoviruses and Their Associated Betasatellites in Plants, and Its Modulation by the Viral Gene βC1
Source: Viruses. 2023 Apr 13;15(4):954. doi: 10.3390/v15040954 (PMC10144043; doi:10.3390/v15040954)
Supplement: Supplementary file 1 [file viruses-15-00954-s001.zip › Table S6. original data CLCuMuV related of Figure 7.xlsx]

## Sheet: ABC
								A
								Descriptives
		A	β	β/A				VAR00002
1	6-1	360.786	107.262	0.297302					N	Mean	Std. Deviation	Std. Error	95% Confidence Interval for Mean		Minimum	Maximum
1	6-2	3970.21	73.0089	0.0183892									Lower Bound	Upper Bound
1	6-3	189.362	9.71356	0.0512964				1.00	17	851.637	1322.27	320.697	171.79	1531.48	20.7494	4314.57
1	6-4	578.03	314.083	0.543367				2.00	17	29825	13644.5	3309.28	22809.7	36840.4	12373.8	67847.1
1	6-5	359.538	104.329	0.290176				3.00	17	47609.1	16798	4074.11	38972.3	56245.8	18242.3	83819.6
1	6-6	105.055	48.3351	0.460094				4.00	18	39454.6	20096.6	4736.82	29460.8	49448.4	21027.6	95618.4
1	6-7	101.476	13.9772	0.137738				5.00	9	15702.9	10458.2	3486.07	7663.98	23741.8	3983.99	31542.3
1	6-8	200.159	108.008	0.539614				Total	78	27979.1	22246.6	2518.93	22963.2	32994.9	20.7494	95618.4
1	6-9	128.444	20.393	0.158769
1	6-10	694.581	39.1245	0.0563282				ANOVA
1	6-11	20.7494	29.7538	1.43396				VAR00002
1	6-12	1858.6	7.26015	0.00390625					Sum of Squares	df	Mean Square	F	Sig.
1	6-13	4314.57	59.9214	0.0138882				Between Groups	2.28456e+10	4	5.71141e+09	27.3177	7.15471e-14
1	6-14	269.66	70.0348	0.259715				Within Groups	1.52624e+10	73	2.09074e+08
1	6-15	1074.91	45.2548	0.042101				Total	3.8108e+10	77
1	6-16	21.781	50.2134	2.30537
1	6-17	229.922	74.8017	0.325335				Multiple Comparisons
								Dependent Variable:	VAR00002
								LSD
2	12-1	51597	8480.89	0.164368				(I) VAR00001		Mean Difference (I-J)	Std. Error	Sig.	95% Confidence Interval
2	12-2	34636.4	10015.9	0.289172									Lower Bound	Upper Bound
2	12-3	28036.1	4803.93	0.171348				1.00	2.00	-28973.39952*	4959.52	1.33441e-07	-38857.7	-19089.1
2	12-4	20031.7	4067.71	0.203063					3.00	-46757.44217*	4959.52	2.94938e-14	-56641.8	-36873.1
2	12-5	24238.3	4138.81	0.170755					4.00	-38602.95221*	4890.16	2.22707e-11	-48349	-28856.9
2	12-6	34756.6	4544.8	0.130761					5.00	-14851.23497*	5960.61	0.0149902	-26730.7	-2971.76
2	12-7	22073.1	6229.93	0.282241				2.00	1.00	28973.39952*	4959.52	1.33441e-07	19089.1	38857.7
2	12-8	32316.9	4482.23	0.138696					3.00	-17784.04264*	4959.52	0.000603995	-27668.4	-7899.72
2	12-9	20738.2	1504.43	0.072544					4.00	-9629.55	4890.16	0.0527293	-19375.6	116.516
2	12-10	21469.5	2076.59	0.0967228					5.00	14122.16455*	5960.61	0.0204707	2242.69	26001.6
2	12-11	15339.9	1704.34	0.111105				3.00	1.00	46757.44217*	4959.52	2.94938e-14	36873.1	56641.8
2	12-12	67847.1	5595.3	0.0824692					2.00	17784.04264*	4959.52	0.000603995	7899.72	27668.4
2	12-13	39511.9	13493.7	0.34151					4.00	8154.49	4890.16	0.0996935	-1591.58	17900.6
2	12-14	32205.1	9152.82	0.284204					5.00	31906.20719*	5960.61	9.58238e-07	20026.7	43785.7
2	12-15	12373.8	3628.1	0.293209				4.00	1.00	38602.95221*	4890.16	2.22707e-11	28856.9	48349
2	12-16	24322.4	9345.14	0.384219					2.00	9629.55	4890.16	0.0527293	-116.516	19375.6
2	12-17	25531.7	3169.41	0.124137					3.00	-8154.49	4890.16	0.0996935	-17900.6	1591.58
									5.00	23751.71723*	5903.01	0.000138362	11987	35516.4
								5.00	1.00	14851.23497*	5960.61	0.0149902	2971.76	26730.7
3	18-1	65083.3	28526.2	0.438303					2.00	-14122.16455*	5960.61	0.0204707	-26001.6	-2242.69
3	18-2	62866.3	19756	0.314253					3.00	-31906.20719*	5960.61	9.58238e-07	-43785.7	-20026.7
3	18-3	32654.6	15500.2	0.474671					4.00	-23751.71723*	5903.01	0.000138362	-35516.4	-11987
3	18-4	18242.3	20381.9	1.11729				*. The mean difference is significant at the 0.05 level.
3	18-5	83819.6	71715.6	0.855595
3	18-6	47478.9	20882.4	0.439825
3	18-7	44146.1	10369.1	0.234881
3	18-8	42790.4	52317.3	1.22264				β
3	18-9	36865.9	9674.69	0.262429
3	18-10	30679.8	10513.8	0.342696				Descriptives
3	18-11	68556.2	35364.2	0.515842				VAR00002
3	18-12	53788.1	80405.1	1.49485					N	Mean	Std. Deviation	Std. Error	95% Confidence Interval for Mean		Minimum	Maximum
3	18-13	55109	43538.4	0.790041									Lower Bound	Upper Bound
3	18-14	31324.4	4592.3	0.146604				1.00	17	69.1456	71.1186	17.2488	32.5798	105.711	7.26015	314.083
3	18-15	35857.8	13261.9	0.369847				2.00	17	5672.59	3342.02	810.56	3954.28	7390.9	1504.43	13493.7
3	18-16	40202.6	8902.53	0.221442				3.00	17	26662.7	22840.5	5539.64	14919.2	38406.2	4592.3	80405.1
3	18-17	59888.9	7564.35	0.126306				4.00	18	34880	24281.7	5723.24	22805.1	46955	10846.9	100372
								5.00	9	18125.5	14784.7	4928.25	6760.93	29490.1	3304	48983.2
4	24-1	43993.4	33456.5	0.760489				Total	78	17203.1	21229.1	2403.73	12416.7	21989.6	7.26015	100372
4	24-2	28231.1	14263.1	0.505226
4	24-3	23739.5	16102.5	0.678302
4	24-4	41189.8	44762.4	1.08673				ANOVA
4	24-5	24154.4	18116.3	0.750019				VAR00002
4	24-6	25531.7	13682.1	0.535887					Sum of Squares	df	Mean Square	F	Sig.
4	24-7	31982.6	28724.6	0.898132				Between Groups	1.44044e+10	4	3.60109e+09	12.9512	5.09377e-08
4	24-8	35610.1	46825.3	1.31494				Within Groups	2.02977e+10	73	2.78051e+08
4	24-9	46020.8	24238.3	0.526681				Total	3.47021e+10	77
4	24-10	21027.6	18497	0.879649
4	24-11	41189.8	70973.9	1.72309				Multiple Comparisons
4	24-12	56658.3	70973.9	1.25266				Dependent Variable:	VAR00002
4	24-13	79849.7	100372	1.25701				LSD
4	24-14	34516.5	33572.7	0.972655				(I) VAR00001		Mean Difference (I-J)	Std. Error	Sig.	95% Confidence Interval
4	24-15	27081.1	10846.9	0.400535									Lower Bound	Upper Bound
4	24-16	95618.4	38033.9	0.397768				1.00	2.00	-5603.44	5719.43	0.33046	-17002.2	5795.36
4	24-17	24662	17318.2	0.702222					3.00	-26593.55453*	5719.43	1.44399e-05	-37992.4	-15194.7
4	24-18	29125.6	27081.1	0.929805					4.00	-34810.90047*	5639.43	3.4118e-08	-46050.3	-23571.5
									5.00	-18056.34513*	6873.9	0.0104973	-31756	-4356.69
5	30-1	9574.62	8335.19	0.870551				2.00	1.00	5603.44	5719.43	0.33046	-5795.36	17002.2
5	30-2	9674.69	16903.1	1.74715					3.00	-20990.11151*	5719.43	0.000458484	-32388.9	-9591.31
5	30-3	6405.08	7156.31	1.11729					4.00	-29207.45746*	5639.43	1.90047e-06	-40446.8	-17968.1
5	30-4	18116.3	17378.3	0.959264					5.00	-12452.9	6873.9	0.0741579	-26152.6	1246.76
5	30-5	24406.9	48983.2	2.00694				3.00	1.00	26593.55453*	5719.43	1.44399e-05	15194.7	37992.4
5	30-6	3983.99	5575.94	1.39959					2.00	20990.11151*	5719.43	0.000458484	9591.31	32388.9
5	30-7	31542.3	30573.6	0.96929					4.00	-8217.35	5639.43	0.149371	-19456.7	3022.03
5	30-8	29430	24919.7	0.846745					5.00	8537.21	6873.9	0.218221	-5162.45	22236.9
5	30-9	8192	3304	0.403321				4.00	1.00	34810.90047*	5639.43	3.4118e-08	23571.5	46050.3
									2.00	29207.45746*	5639.43	1.90047e-06	17968.1	40446.8
									3.00	8217.35	5639.43	0.149371	-3022.03	19456.7
									5.00	16754.55535*	6807.48	0.0162113	3187.26	30321.8
								5.00	1.00	18056.34513*	6873.9	0.0104973	4356.69	31756
									2.00	12452.9	6873.9	0.0741579	-1246.76	26152.6
									3.00	-8537.21	6873.9	0.218221	-22236.9	5162.45
									4.00	-16754.55535*	6807.48	0.0162113	-30321.8	-3187.26
								*. The mean difference is significant at the 0.05 level.
								β/A
								Descriptives
								VAR00002
									N	Mean	Std. Deviation	Std. Error	95% Confidence Interval for Mean		Minimum	Maximum
													Lower Bound	Upper Bound
								1.00	17	0.408079	0.598764	0.145222	0.100223	0.715935	0.00390625	2.30537
								2.00	17	0.196501	0.0968687	0.0234941	0.146696	0.246307	0.072544	0.384219
								3.00	17	0.55103	0.404092	0.0980067	0.343265	0.758795	0.126306	1.49485
								4.00	18	0.865101	0.35816	0.0844192	0.686992	1.04321	0.397768	1.72309
								5.00	9	1.14668	0.493814	0.164605	0.767102	1.52626	0.403321	2.00694
								Total	78	0.583812	0.509643	0.0577057	0.468905	0.698719	0.00390625	2.30537
								ANOVA
								VAR00002
									Sum of Squares	df	Mean Square	F	Sig.
								Between Groups	7.36905	4	1.84226	10.6475	7.49039e-07
								Within Groups	12.6306	73	0.173022
								Total	19.9997	77
								Multiple Comparisons
								Dependent Variable:	VAR00002
								LSD
								(I) VAR00001		Mean Difference (I-J)	Std. Error	Sig.	95% Confidence Interval
													Lower Bound	Upper Bound
								1.00	2.00	0.211578	0.142673	0.14239	-0.0727689	0.495925
									3.00	-0.142951	0.142673	0.319679	-0.427298	0.141396
									4.00	-.45702*	0.140677	0.00175358	-0.737391	-0.176652
									5.00	-.73860*	0.171472	5.07055e-05	-1.08034	-0.39686
								2.00	1.00	-0.211578	0.142673	0.14239	-0.495925	0.0727689
									3.00	-.35453*	0.142673	0.0152507	-0.638875	-0.0701819
									4.00	-.66860*	0.140677	9.80605e-06	-0.948969	-0.38823
									5.00	-.95018*	0.171472	4.51476e-07	-1.29192	-0.608438
								3.00	1.00	0.142951	0.142673	0.319679	-0.141396	0.427298
									2.00	.35453*	0.142673	0.0152507	0.0701819	0.638875
									4.00	-.31407*	0.140677	0.0286452	-0.594441	-0.0337013
									5.00	-.59565*	0.171472	0.000866873	-0.937394	-0.253909
								4.00	1.00	.45702*	0.140677	0.00175358	0.176652	0.737391
									2.00	.66860*	0.140677	9.80605e-06	0.38823	0.948969
									3.00	.31407*	0.140677	0.0286452	0.0337013	0.594441
									5.00	-0.28158	0.169815	0.101576	-0.620021	0.0568599
								5.00	1.00	.73860*	0.171472	5.07055e-05	0.39686	1.08034
									2.00	.95018*	0.171472	4.51476e-07	0.608438	1.29192
									3.00	.59565*	0.171472	0.000866873	0.253909	0.937394
									4.00	0.28158	0.169815	0.101576	-0.0568599	0.620021
								*. The mean difference is significant at the 0.05 level.

## Sheet: DEF
		A	β	β/A		A
	18β-1	17378.3	4081.83	0.234881
	18β-2	27939.1	14213.8	0.50874		Group Statistics
	18β-3	22381.2	30893.2	1.38032		VAR00001		N	Mean	Std. Deviation	Std. Error Mean
	18β-4	49667	35982.3	0.724471		VAR00002	1.00	17	34833.1	14682.1	3560.93
	18β-5	43237.6	31433.2	0.726986			2.00	16	17275.3	9350.39	2337.6
	18β-6	37251.2	38298.5	1.02811
	18β-7	45387.3	19893.4	0.438303		Independent Samples Test
	18β-8	27459.2	8902.53	0.32421				Levene's Test for Equality of Variances		t-test for Equality of Means
	18β-9	39649.1	34516.5	0.870551				F	Sig.	t	df	Sig. (2-tailed)	Mean Difference	Std. Error Difference	95% Confidence Interval of the Difference
	18β-10	16498	202.953	0.0123017											Lower	Upper
	18β-11	48141.7	45703	0.949342		VAR00002	Equal variances assumed	6.67342	0.0147266	4.06773	31	0.000302505	17557.7	4316.35	8754.5	26361
	18β-12	42201.3	20738.2	0.49141			Equal variances not assumed			4.12188	27.3447	0.000314089	17557.7	4259.64	8822.83	26292.7
	18β-13	13170.3	8871.73	0.673617
	18β-14	50360.3	54539	1.08298
	18β-15	9410.14	7434.4	0.790041		β
	18β-16	48983.2	22381.2	0.456916
	18β-17	53047.6	36107.2	0.680657		Group Statistics
						VAR00001		N	Mean	Std. Deviation	Std. Error Mean
	18mβ-1	15936	455.087	0.0285572		VAR00002	1.00	17	24364.3	15671.5	3800.89
	18mβ-2	27175.1	3628.1	0.133508			2.00	16	4823.48	6019.45	1504.86
	18mβ-3	32205.1	20594.9	0.639493
	18mβ-4	23250.9	12416.8	0.534033		Independent Samples Test
	18mβ-5	33225.4	6273.26	0.188809				Levene's Test for Equality of Variances		t-test for Equality of Means
	18mβ-6	7082.29	471.136	0.0665231				F	Sig.	t	df	Sig. (2-tailed)	Mean Difference	Std. Error Difference	95% Confidence Interval of the Difference
	18mβ-7	23412.6	3373.43	0.144086											Lower	Upper
	18mβ-8	9089.59	4053.63	0.445964		VAR00002	Equal variances assumed	16.5417	0.000303	4.67036	31	5.51292e-05	19540.8	4184	11007.5	28074.1
	18mβ-9	20594.9	13873.1	0.673617			Equal variances not assumed			4.7801	20.8625	0.000102581	19540.8	4087.95	11036	28045.6
	18mβ-10	7669.94	515.561	0.0672184
	18mβ-11	12331	1209.34	0.098073
	18mβ-12	22693.6	7777.01	0.342696		β/A
	18mβ-13	10884.6	543.072	0.0498936
	18mβ-14	20101.3	861.078	0.042837		Group Statistics
	18mβ-15	4672.57	972.126	0.20805		VAR00001		N	Mean	Std. Deviation	Std. Error Mean
	18mβ-16	6080.61	158.134	0.0260062		VAR00002	1.00	17	0.669049	0.339189	0.0822654
							2.00	16	0.230585	0.224412	0.056103
						Independent Samples Test
								Levene's Test for Equality of Variances		t-test for Equality of Means
								F	Sig.	t	df	Sig. (2-tailed)	Mean Difference	Std. Error Difference	95% Confidence Interval of the Difference
															Lower	Upper
						VAR00002	Equal variances assumed	1.63207	0.210902	4.34984	31	0.000136975	0.438464	0.1008	0.232881	0.644047
							Equal variances not assumed			4.40336	27.9053	0.000142214	0.438464	0.0995748	0.234463	0.642465
